# Supplementary material for: Plant-pollinator trait matching affects pollen transfer but not feeding efficiency of Australian honeyeaters (Aves, Meliphagidae)
Source: Commun Biol. 2025 Mar 1;8:339. doi: 10.1038/s42003-025-07693-w (PMC11871056; doi:10.1038/s42003-025-07693-w)
Supplement: Supplementary file 3 — Supplementary Data 1 [file 42003_2025_7693_MOESM3_ESM.xlsx]

## Sheet: camera_trap_data
video ID	location	date	plant ID	species	number of unique flowers probed
MFDC0001	Airstrip	91422-92022	EM26	white fronted	4
MFDC0002	Airstrip	91422-92022	EM26	white fronted	4
MFDC0006	Airstrip	91422-92022	EM26	white fronted	2
MFDC0008	Airstrip	91422-92022	EM26	white fronted	3
MFDC0041	Airstrip	91422-92022	EM26	white fronted	4
MFDC0042	Airstrip	91422-92022	EM26	white fronted	2
MFDC0045	Airstrip	91422-92022	EM26	white fronted	7
MFDC0046	Airstrip	91422-92022	EM26	white fronted	1
MFDC0047	Airstrip	91422-92022	EM26	white fronted	6
MFDC0049	Airstrip	91422-92022	EM26	white fronted	3
MFDC0050	Airstrip	91422-92022	EM26	white fronted	6
MFDC0051	Airstrip	91422-92022	EM26	white fronted	6
MFDC0056	Airstrip	91422-92022	EM26	white fronted	8
MFDC0058	Airstrip	91422-92022	EM26	white fronted	2
MFDC0063	Airstrip	91422-92022	EM26	white fronted	7
MFDC0069	Airstrip	91422-92022	EM26	white fronted	3
MFDC0078	Airstrip	91422-92022	EM26	white fronted	2
MFDC0080	Airstrip	91422-92022	EM26	white fronted	3
MFDC0081	Airstrip	91422-92022	EM26	white fronted	13
MFDC0084	Airstrip	91422-92022	EM26	white fronted	8
MFDC0086	Airstrip	91422-92022	EM26	white fronted	4
MFDC0088	Airstrip	91422-92022	EM26	white fronted	2
MFDC0090	Airstrip	91422-92022	EM26	white fronted	2
MFDC0092	Airstrip	91422-92022	EM26	white fronted	2
MFDC0093	Airstrip	91422-92022	EM26	white fronted	3
MFDC0094	Airstrip	91422-92022	EM26	white fronted	1
MFDC0095	Airstrip	91422-92022	EM26	white fronted	2
MFDC0096	Airstrip	91422-92022	EM26	white fronted	6
MFDC0097	Airstrip	91422-92022	EM26	white fronted	2
MFDC0101	Airstrip	91422-92022	EM26	white fronted	9
MFDC0103	Airstrip	91422-92022	EM26	white fronted	10
MFDC0103	Airstrip	91422-92022	EM26	spiny cheeked	5
MFDC0104	Airstrip	91422-92022	EM26	white fronted	1
MFDC0112	Airstrip	91422-92022	EM26	white fronted	2
MFDC0113	Airstrip	91422-92022	EM26	white fronted	2
MFDC0115	Airstrip	91422-92022	EM26	white fronted	9
MFDC0117	Airstrip	91422-92022	EM26	white fronted	8
MFDC0119	Airstrip	91422-92022	EM26	white fronted	4
MFDC0120	Airstrip	91422-92022	EM26	white fronted	5
MFDC0121	Airstrip	91422-92022	EM26	white fronted	3
MFDC0124	Airstrip	91422-92022	EM26	white fronted	2
MFDC0125	Airstrip	91422-92022	EM26	white fronted	3
MFDC0128	Airstrip	91422-92022	EM26	white fronted	4
MFDC0129	Airstrip	91422-92022	EM26	white fronted	17
MFDC0130	Airstrip	91422-92022	EM26	white fronted	6
MFDC0134	Airstrip	91422-92022	EM26	white fronted	5
MFDC0135	Airstrip	91422-92022	EM26	white fronted	1
MFDC0136	Airstrip	91422-92022	EM26	white fronted	1
MFDC0140	Airstrip	91422-92022	EM26	white fronted	9
MFDC0141	Airstrip	91422-92022	EM26	white fronted	8
MFDC0142	Airstrip	91422-92022	EM26	white fronted	3
MFDC0147	Airstrip	91422-92022	EM26	white fronted	4
MFDC0149	Airstrip	91422-92022	EM26	white fronted	9
MFDC0153	Airstrip	91422-92022	EM26	white fronted	5
MFDC0158	Airstrip	91422-92022	EM26	white fronted	2
MFDC0160	Airstrip	91422-92022	EM26	white fronted	2
MFDC0161	Airstrip	91422-92022	EM26	white fronted	4
MFDC0162	Airstrip	91422-92022	EM26	white fronted	1
MFDC0163	Airstrip	91422-92022	EM26	white fronted	1
MFDC0164	Airstrip	91422-92022	EM26	white fronted	6
MFDC0165	Airstrip	91422-92022	EM26	white fronted	8
MFDC0166	Airstrip	91422-92022	EM26	white fronted	4
MFDC0169	Airstrip	91422-92022	EM26	white fronted	4
MFDC0171	Airstrip	91422-92022	EM26	white fronted	8
MFDC0173	Airstrip	91422-92022	EM26	white fronted	5
MFDC0175	Airstrip	91422-92022	EM26	white fronted	9
MFDC0005	Airstrip	91422-92022	EM28	yellow plumed	2
MFDC0008	Airstrip	91422-92022	EM28	yellow plumed	7
MFDC0009	Airstrip	91422-92022	EM28	yellow plumed	1
MFDC0012	Airstrip	91422-92022	EM28	yellow plumed	5
MFDC0029	Airstrip	91422-92022	EM28	white fronted	2
MFDC0036	Airstrip	91422-92022	EM28	yellow plumed	7
MFDC0041	Airstrip	91422-92022	EM28	yellow plumed	3
MFDC0044	Airstrip	91422-92022	EM28	yellow plumed	5
MFDC0045	Airstrip	91422-92022	EM28	yellow plumed	3
MFDC0050	Airstrip	91422-92022	EM28	yellow plumed	3
MFDC0064	Airstrip	91422-92022	EM28	yellow plumed	1
MFDC0078	Airstrip	91422-92022	EM28	yellow plumed	3
MFDC0100	Airstrip	91422-92022	EM28	yellow plumed	11
MFDC0109	Airstrip	91422-92022	EM28	yellow plumed	2
MFDC0112	Airstrip	91422-92022	EM28	yellow plumed	7
MFDC0114	Airstrip	91422-92022	EM28	spiny cheeked	1
MFDC0117	Airstrip	91422-92022	EM28	yellow plumed	7
MFDC0122	Airstrip	91422-92022	EM28	white fronted	1
MFDC0009	Airstrip	91422-92022	EM29	yellow plumed	8
MFDC0010	Airstrip	91422-92022	EM29	white fronted	3
MFDC0011	Airstrip	91422-92022	EM29	yellow plumed	6
MFDC0012	Airstrip	91422-92022	EM29	yellow plumed	7
MFDC0013	Airstrip	91422-92022	EM29	yellow plumed	12
MFDC0014	Airstrip	91422-92022	EM29	yellow plumed	5
MFDC0016	Airstrip	91422-92022	EM29	white fronted	11
MFDC0019	Airstrip	91422-92022	EM29	yellow plumed	12
MFDC0019	Airstrip	91422-92011	EM29	yellow plumed	10
MFDC0020	Airstrip	91422-92022	EM29	yellow plumed	9
MFDC0021	Airstrip	91422-92022	EM29	yellow plumed	3
MFDC0021	Airstrip	91422-92022	EM29	yellow plumed	5
MFDC0022	Airstrip	91422-92022	EM29	yellow plumed	4
MFDC0023	Airstrip	91422-92022	EM29	yellow plumed	2
MFDC0023	Airstrip	91422-92022	EM29	yellow plumed	6
MFDC0024	Airstrip	91422-92022	EM29	yellow plumed	2
MFDC0025	Airstrip	91422-92022	EM29	yellow plumed	4
MFDC0025	Airstrip	91422-92022	EM29	yellow plumed	12
MFDC0026	Airstrip	91422-92022	EM29	yellow plumed	11
MFDC0030	Airstrip	91422-92022	EM29	yellow plumed	6
MFDC0031	Airstrip	91422-92022	EM29	yellow plumed	10
MFDC0033	Airstrip	91422-92022	EM29	yellow plumed	7
MFDC0033	Airstrip	91422-92022	EM29	yellow plumed	6
MFDC0035	Airstrip	91422-92022	EM29	yellow plumed	8
MFDC0036	Airstrip	91422-92022	EM29	yellow plumed	2
MFDC0036	Airstrip	91422-92022	EM29	yellow plumed	3
MFDC0037	Airstrip	91422-92022	EM29	yellow plumed	7
MFDC0044	Airstrip	91422-92022	EM29	yellow plumed	6
MFDC0048	Airstrip	91422-92022	EM29	yellow plumed	5
MFDC0053	Airstrip	91422-92022	EM29	yellow plumed	6
MFDC0069	Airstrip	91422-92022	EM29	yellow plumed	4
MFDC0114	Airstrip	91422-92022	EM29	yellow plumed	7
MFDC0115	Airstrip	91422-92022	EM29	yellow plumed	4
MFDC0116	Airstrip	91422-92022	EM29	yellow plumed	5
MFDC0117	Airstrip	91422-92022	EM29	yellow plumed	9
MFDC0118	Airstrip	91422-92022	EM29	yellow plumed	6
MFDC0129	Airstrip	91422-92022	EM29	yellow plumed	1
MFDC0137	Airstrip	91422-92022	EM29	spiny cheeked	5
MFDC0138	Airstrip	91422-92022	EM29	spiny cheeked	3
MFDC0142	Airstrip	91422-92022	EM29	yellow plumed	5
MFDC0145	Airstrip	91422-92022	EM29	yellow plumed	4
MFDC0155	Airstrip	91422-92022	EM29	yellow plumed	2
MFDC0156	Airstrip	91422-92022	EM29	yellow plumed	5
MFDC0160	Airstrip	91422-92022	EM29	yellow plumed	2
MFDC0162	Airstrip	91422-92022	EM29	yellow plumed	2
MFDC0162	Airstrip	91422-92022	EM29	yellow plumed	3
MFDC0164	Airstrip	91422-92022	EM29	yellow plumed	3
MFDC0164	Airstrip	91422-92022	EM29	yellow plumed	3
MFDC0165	Airstrip	91422-92022	EM29	yellow plumed	2
MFDC0169	Airstrip	91422-92022	EM29	yellow plumed	8
MFDC0170	Airstrip	91422-92022	EM29	yellow plumed	6
MFDC0170	Airstrip	91422-92022	EM29	yellow plumed	4
MFDC0171	Airstrip	91422-92022	EM29	yellow plumed	5
MFDC0172	Airstrip	91422-92022	EM29	yellow plumed	10
MFDC0173	Airstrip	91422-92022	EM29	yellow plumed	8
MFDC0174	Airstrip	91422-92022	EM29	spiny cheeked	5
MFDC0175	Airstrip	91422-92022	EM29	yellow plumed	6
MFDC0179	Airstrip	91422-92022	EM29	spiny cheeked	11
MFDC0180	Airstrip	91422-92022	EM29	yellow plumed	8
MFDC0181	Airstrip	91422-92022	EM29	yellow plumed	0
MFDC0182	Airstrip	91422-92022	EM29	yellow plumed	1
MFDC0184	Airstrip	91422-92022	EM29	yellow plumed	5
MFDC0192	Airstrip	91422-92022	EM29	yellow plumed	6
MFDC0201	Airstrip	91422-92022	EM29	yellow plumed	3
MFDC0211	Airstrip	91422-92022	EM29	yellow plumed	2
MFDC0212	Airstrip	91422-92022	EM29	yellow plumed	5
MFDC0223	Airstrip	91422-92022	EM29	yellow plumed	2
MFDC0228	Airstrip	91422-92022	EM29	spiny cheeked	2
MFDC0251	Airstrip	91422-92022	EM29	yellow plumed	9
MFDC0253	Airstrip	91422-92022	EM29	yellow plumed	5
MFDC0253	Airstrip	91422-92022	EM29	yellow plumed	2
MFDC0273	Airstrip	91422-92022	EM29	spiny cheeked	4
MFDC0275	Airstrip	91422-92022	EM29	yellow plumed	7
MFDC0304	Airstrip	91422-92022	EM29	spiny cheeked	6
MFDC0309	Airstrip	91422-92022	EM29	yellow plumed	13
MFDC0316	Airstrip	91422-92022	EM29	spiny cheeked	10
MFDC0322	Airstrip	91422-92022	EM29	spiny cheeked	6
MFDC0324	Airstrip	91422-92022	EM29	yellow plumed	7
MFDC0329	Airstrip	91422-92022	EM29	yellow plumed	5
MFDC0335	Airstrip	91422-92022	EM29	spiny cheeked	4
MFDC0338	Airstrip	91422-92022	EM29	spiny cheeked	1
MFDC0340	Airstrip	91422-92022	EM29	spiny cheeked	1
MFDC0340	Airstrip	91422-92022	EM29	spiny cheeked	4
MFDC0341	Airstrip	91422-92022	EM29	spiny cheeked	4
MFDC0343	Airstrip	91422-92022	EM29	spiny cheeked	5
MFDC0346	Airstrip	91422-92022	EM29	spiny cheeked	2
MFDC0348	Airstrip	91422-92022	EM29	yellow plumed	4
MFDC0348	Airstrip	91422-92022	EM29	yellow plumed	4
MFDC0349	Airstrip	91422-92022	EM29	spiny cheeked	6
MFDC0350	Airstrip	91422-92022	EM29	yellow plumed	4
MFDC0352	Airstrip	91422-92022	EM29	spiny cheeked	10
MFDC0355	Airstrip	91422-92022	EM29	yellow plumed	5
MFDC0359	Airstrip	91422-92022	EM29	spiny cheeked	6
MFDC0382	Airstrip	91422-92022	EM29	yellow plumed	10
MFDC0388	Airstrip	91422-92022	EM29	spiny cheeked	9
MFDC0396	Airstrip	91422-92022	EM29	spiny cheeked	5
MFDC0397	Airstrip	91422-92022	EM29	spiny cheeked	5
MFDC0400	Airstrip	91422-92022	EM29	spiny cheeked	8
MFDC0402	Airstrip	91422-92022	EM29	spiny cheeked	8
MFDC0403	Airstrip	91422-92022	EM29	yellow plumed	3
MFDC0404	Airstrip	91422-92022	EM29	spiny cheeked	3
MFDC0406	Airstrip	91422-92022	EM29	spiny cheeked	4
MFDC0408	Airstrip	91422-92022	EM29	spiny cheeked	3
MFDC0409	Airstrip	91422-92022	EM29	spiny cheeked	8
MFDC0412	Airstrip	91422-92022	EM29	spiny cheeked	7
MFDC0419	Airstrip	91422-92022	EM29	spiny cheeked	5
MFDC0420	Airstrip	91422-92022	EM29	spiny cheeked	5
MFDC0421	Airstrip	91422-92022	EM29	spiny cheeked	5
MFDC0421	Airstrip	91422-92022	EM29	spiny cheeked	2
MFDC0427	Airstrip	91422-92022	EM29	spiny cheeked	3
MFDC0242	Airstrip	91422-92022	EM31	spiny cheeked	4
MFDC0247	Airstrip	91422-92022	EM31	spiny cheeked	4
MFDC0248	Airstrip	91422-92022	EM31	spiny cheeked	5
MFDC0258	Airstrip	91422-92022	EM31	spiny cheeked	7
MFDC0264	Airstrip	91422-92022	EM31	spiny cheeked	3
MFDC0265	Airstrip	91422-92022	EM31	spiny cheeked	3
MFDC0266	Airstrip	91422-92022	EM31	spiny cheeked	4
MFDC0276	Airstrip	91422-92022	EM31	spiny cheeked	3
MFDC0307	Airstrip	91422-92022	EM31	spiny cheeked	12
MFDC0308	Airstrip	91422-92022	EM31	spiny cheeked	1
MFDC0312	Airstrip	91422-92022	EM31	spiny cheeked	3
MFDC0314	Airstrip	91422-92022	EM31	spiny cheeked	1
MFDC0322	Airstrip	91422-92022	EM31	spiny cheeked	3
MFDC0325	Airstrip	91422-92022	EM31	spiny cheeked	2
MFDC0331	Airstrip	91422-92022	EM31	spiny cheeked	1
MFDC0336	Airstrip	91422-92022	EM31	spiny cheeked	2
MFDC0338	Airstrip	91422-92022	EM31	spiny cheeked	9
MFDC0343	Airstrip	91422-92022	EM31	spiny cheeked	2
MFDC0346	Airstrip	91422-92022	EM31	spiny cheeked	3
MFDC0347	Airstrip	91422-92022	EM31	spiny cheeked	10
MFDC0348	Airstrip	91422-92022	EM31	spiny cheeked	1
MFDC0351	Airstrip	91422-92022	EM31	spiny cheeked	7
MFDC0355	Airstrip	91422-92022	EM31	spiny cheeked	8
MFDC0356	Airstrip	91422-92022	EM31	spiny cheeked	2
MFDC0359	Airstrip	91422-92022	EM31	spiny cheeked	4
MFDC0363	Airstrip	91422-92022	EM31	spiny cheeked	4
MFDC0367	Airstrip	91422-92022	EM31	spiny cheeked	5
MFDC0368	Airstrip	91422-92022	EM31	spiny cheeked	3
MFDC0369	Airstrip	91422-92022	EM31	spiny cheeked	6
MFDC0373	Airstrip	91422-92022	EM31	spiny cheeked	4
MFDC0378	Airstrip	91422-92022	EM31	spiny cheeked	2
MFDC0393	Airstrip	91422-92022	EM31	spiny cheeked	5
MFDC0396	Airstrip	91422-92022	EM31	spiny cheeked	8
MFDC0400	Airstrip	91422-92022	EM31	spiny cheeked	6
MFDC0406	Airstrip	91422-92022	EM31	spiny cheeked	4
MFDC0407	Airstrip	91422-92022	EM31	spiny cheeked	2
MFDC0407	Airstrip	91422-92022	EM31	spiny cheeked	7
MFDC0413	Airstrip	91422-92022	EM31	spiny cheeked	3
MFDC0415	Airstrip	91422-92022	EM31	spiny cheeked	12
MFDC0416	Airstrip	91422-92022	EM31	spiny cheeked	11
MFDC0418	Airstrip	91422-92022	EM31	spiny cheeked	7
MFDC0420	Airstrip	91422-92022	EM31	yellow plumed	6
MFDC0421	Airstrip	91422-92022	EM31	yellow plumed	3
MFDC0422	Airstrip	91422-92022	EM31	yellow plumed	1
MFDC0425	Airstrip	91422-92022	EM31	yellow plumed	2
MFDC0425	Airstrip	91422-92022	EM31	yellow plumed	3
MFDC0426	Airstrip	91422-92022	EM31	yellow plumed	1
MFDC0428	Airstrip	91422-92022	EM31	yellow plumed	5
MFDC0429	Airstrip	91422-92022	EM31	yellow plumed	4
MFDC0430	Airstrip	91422-92022	EM31	yellow plumed	10
MFDC0433	Airstrip	91422-92022	EM31	yellow plumed	2
MFDC0433	Airstrip	91422-92022	EM31	yellow plumed	3
MFDC0434	Airstrip	91422-92022	EM31	yellow plumed	3
MFDC0434	Airstrip	91422-92022	EM31	yellow plumed	10
MFDC0440	Airstrip	91422-92022	EM31	yellow plumed	3
MFDC0441	Airstrip	91422-92022	EM31	yellow plumed	6
MFDC0442	Airstrip	91422-92022	EM31	yellow plumed	2
MFDC0442	Airstrip	91422-92022	EM31	spiny cheeked	2
MFDC0443	Airstrip	91422-92022	EM31	yellow plumed	4
MFDC0444	Airstrip	91422-92022	EM31	yellow plumed	2
MFDC0444	Airstrip	91422-92022	EM31	yellow plumed	7
MFDC0445	Airstrip	91422-92022	EM31	yellow plumed	7
MFDC0445	Airstrip	91422-92022	EM31	yellow plumed	11
MFDC0446	Airstrip	91422-92022	EM31	yellow plumed	5
MFDC0001	Airstrip	92022-92822	EM41	white fronted	2
MFDC0002	Airstrip	92022-92822	EM41	spiny cheeked	5
MFDC0006	Airstrip	92022-92822	EM41	yellow plumed	4
MFDC0009	Airstrip	92022-92822	EM41	yellow plumed	13
MFDC0010	Airstrip	92022-92822	EM41	yellow plumed	6
MFDC0014	Airstrip	92022-92822	EM41	yellow plumed	3
MFDC0024	Airstrip	92022-92822	EM41	yellow plumed	7
MFDC0029	Airstrip	92022-92822	EM41	yellow plumed	3
MFDC0029	Airstrip	92022-92822	EM41	yellow plumed	8
MFDC0030	Airstrip	92022-92822	EM41	yellow plumed	7
MFDC0030	Airstrip	92022-92822	EM41	yellow plumed	6
MFDC0037	Airstrip	92022-92822	EM41	yellow plumed	1
MFDC0039	Airstrip	92022-92822	EM41	spiny cheeked	5
MFDC0040	Airstrip	92022-92822	EM41	spiny cheeked	7
MFDC0042	Airstrip	92022-92822	EM41	spiny cheeked	8
MFDC0054	Airstrip	92022-92822	EM41	yellow plumed	10
MFDC0059	Airstrip	92022-92822	EM41	spiny cheeked	7
MFDC0060	Airstrip	92022-92822	EM41	spiny cheeked	4
MFDC0061	Airstrip	92022-92822	EM41	yellow plumed	5
MFDC0075	Airstrip	92022-92822	EM41	spiny cheeked	7
MFDC0077	Airstrip	92022-92822	EM41	spiny cheeked	2
MFDC0083	Airstrip	92022-92822	EM41	spiny cheeked	5
MFDC0089	Airstrip	92022-92822	EM41	spiny cheeked	2
MFDC0090	Airstrip	92022-92822	EM41	spiny cheeked	2
MFDC0093	Airstrip	92022-92822	EM41	spiny cheeked	12
MFDC0096	Airstrip	92022-92822	EM41	spiny cheeked	6
MFDC0105	Airstrip	92022-92822	EM41	spiny cheeked	2
MFDC0108	Airstrip	92022-92822	EM41	yellow plumed	4
MFDC0113	Airstrip	92022-92822	EM41	spiny cheeked	1
MFDC0113	Airstrip	92022-92822	EM41	spiny cheeked	3
MFDC0114	Airstrip	92022-92822	EM41	spiny cheeked	0
MFDC0115	Airstrip	92022-92822	EM41	spiny cheeked	0
MFDC0121	Airstrip	92022-92822	EM41	spiny cheeked	2
MFDC0122	Airstrip	92022-92822	EM41	spiny cheeked	2
MFDC0126	Airstrip	92022-92822	EM41	spiny cheeked	3
MFDC0132	Airstrip	92022-92822	EM41	spiny cheeked	1
MFDC0134	Airstrip	92022-92822	EM41	red wattlebird	2
MFDC0135	Airstrip	92022-92822	EM41	spiny cheeked	5
MFDC0139	Airstrip	92022-92822	EM41	spiny cheeked	8
MFDC0144	Airstrip	92022-92822	EM41	spiny cheeked	1
MFDC0146	Airstrip	92022-92822	EM41	spiny cheeked	5
MFDC0148	Airstrip	92022-92822	EM41	spiny cheeked	10
MFDC0151	Airstrip	92022-92822	EM41	spiny cheeked	6
MFDC0153	Airstrip	92022-92822	EM41	spiny cheeked	4
MFDC0161	Airstrip	92022-92822	EM41	spiny cheeked	3
MFDC0170	Airstrip	92022-92822	EM41	spiny cheeked	1
MFDC0172	Airstrip	92022-92822	EM41	spiny cheeked	2
MFDC0173	Airstrip	92022-92822	EM41	yellow plumed	4
MFDC0176	Airstrip	92022-92822	EM41	yellow plumed	4
MFDC0178	Airstrip	92022-92822	EM41	spiny cheeked	2
MFDC0182	Airstrip	92022-92822	EM41	spiny cheeked	5
MFDC0184	Airstrip	92022-92822	EM41	yellow plumed	3
MFDC0185	Airstrip	92022-92822	EM41	yellow plumed	2
MFDC0187	Airstrip	92022-92822	EM41	yellow plumed	3
MFDC0189	Airstrip	92022-92822	EM41	yellow plumed	3
MFDC0189	Airstrip	92022-92822	EM41	yellow plumed	3
MFDC0190	Airstrip	92022-92822	EM41	yellow plumed	9
MFDC0193	Airstrip	92022-92822	EM41	yellow plumed	9
MFDC0200	Airstrip	92022-92822	EM41	yellow plumed	2
MFDC0200	Airstrip	92022-92822	EM41	yellow plumed	15
MFDC0204	Airstrip	92022-92822	EM41	yellow plumed	9
MFDC0207	Airstrip	92022-92822	EM41	yellow plumed	6
MFDC0208	Airstrip	92022-92822	EM41	yellow plumed	12
MFDC0209	Airstrip	92022-92822	EM41	yellow plumed	1
MFDC0212	Airstrip	92022-92822	EM41	yellow plumed	2
MFDC0221	Airstrip	92022-92822	EM41	white fronted	11
MFDC0222	Airstrip	92022-92822	EM41	yellow plumed	7
MFDC0247	Airstrip	92022-92822	EM41	yellow plumed	5
MFDC0248	Airstrip	92022-92822	EM41	yellow plumed	2
MFDC0248	Airstrip	92022-92822	EM41	yellow plumed	17
MFDC0254	Airstrip	92022-92822	EM41	yellow plumed	9
MFDC0256	Airstrip	92022-92822	EM41	yellow plumed	6
MFDC0258	Airstrip	92022-92822	EM41	yellow plumed	16
MFDC0260	Airstrip	92022-92822	EM41	yellow plumed	2
MFDC0261	Airstrip	92022-92822	EM41	yellow plumed	4
MFDC0261	Airstrip	92022-92822	EM41	yellow plumed	10
MFDC0265	Airstrip	92022-92822	EM41	yellow plumed	2
MFDC0265	Airstrip	92022-92822	EM41	yellow plumed	3
MFDC0266	Airstrip	92022-92822	EM41	yellow plumed	9
MFDC0267	Airstrip	92022-92822	EM41	yellow plumed	6
MFDC0269	Airstrip	92022-92822	EM41	yellow plumed	3
MFDC0270	Airstrip	92022-92822	EM41	yellow plumed	2
MFDC0271	Airstrip	92022-92822	EM41	yellow plumed	12
MFDC0273	Airstrip	92022-92822	EM41	yellow plumed	2
MFDC0275	Airstrip	92022-92822	EM41	yellow plumed	6
MFDC0275	Airstrip	92022-92822	EM41	yellow plumed	8
MFDC0277	Airstrip	92022-92822	EM41	yellow plumed	5
MFDC0278	Airstrip	92022-92822	EM41	yellow plumed	12
MFDC0280	Airstrip	92022-92822	EM41	yellow plumed	4
MFDC0282	Airstrip	92022-92822	EM41	yellow plumed	3
MFDC0282	Airstrip	92022-92822	EM41	yellow plumed	15
MFDC0283	Airstrip	92022-92822	EM41	yellow plumed	3
MFDC0283	Airstrip	92022-92822	EM41	yellow plumed	13
MFDC0284	Airstrip	92022-92822	EM41	yellow plumed	6
MFDC0284	Airstrip	92022-92822	EM41	yellow plumed	10
MFDC0285	Airstrip	92022-92822	EM41	yellow plumed	9
MFDC0286	Airstrip	92022-92822	EM41	yellow plumed	6
MFDC0286	Airstrip	92022-92822	EM41	yellow plumed	7
MFDC0287	Airstrip	92022-92822	EM41	yellow plumed	3
MFDC0287	Airstrip	92022-92822	EM41	yellow plumed	8
MFDC0288	Airstrip	92022-92822	EM41	yellow plumed	4
MFDC0289	Airstrip	92022-92822	EM41	yellow plumed	12
MFDC0290	Airstrip	92022-92822	EM41	yellow plumed	4
MFDC0290	Airstrip	92022-92822	EM41	yellow plumed	4
MFDC0291	Airstrip	92022-92822	EM41	yellow plumed	6
MFDC0292	Airstrip	92022-92822	EM41	yellow plumed	3
MFDC0292	Airstrip	92022-92822	EM41	white fronted	6
MFDC0293	Airstrip	92022-92822	EM41	yellow plumed	1
MFDC0294	Airstrip	92022-92822	EM41	yellow plumed	7
MFDC0296	Airstrip	92022-92822	EM41	yellow plumed	4
MFDC0297	Airstrip	92022-92822	EM41	yellow plumed	5
MFDC0301	Airstrip	92022-92822	EM41	yellow plumed	5
MFDC0303	Airstrip	92022-92822	EM41	yellow plumed	1
MFDC0304	Airstrip	92022-92822	EM41	white fronted	4
MFDC0305	Airstrip	92022-92822	EM41	yellow plumed	9
MFDC0306	Airstrip	92022-92822	EM41	yellow plumed	1
MFDC0307	Airstrip	92022-92822	EM41	yellow plumed	10
MFDC0308	Airstrip	92022-92822	EM41	yellow plumed	1
MFDC0308	Airstrip	92022-92822	EM41	yellow plumed	6
MFDC0309	Airstrip	92022-92822	EM41	yellow plumed	9
MFDC0311	Airstrip	92022-92822	EM41	yellow plumed	1
MFDC0311	Airstrip	92022-92822	EM41	yellow plumed	4
MFDC0312	Airstrip	92022-92822	EM41	yellow plumed	5
MFDC0313	Airstrip	92022-92822	EM41	yellow plumed	1
MFDC0313	Airstrip	92022-92822	EM41	yellow plumed	11
MFDC0316	Airstrip	92022-92822	EM41	spiny cheeked	3
MFDC0316	Airstrip	92022-92822	EM41	yellow plumed	13
MFDC0317	Airstrip	92022-92822	EM41	yellow plumed	5
MFDC0319	Airstrip	92022-92822	EM41	yellow plumed	11
MFDC0320	Airstrip	92022-92822	EM41	yellow plumed	1
MFDC0320	Airstrip	92022-92822	EM41	yellow plumed	3
MFDC0322	Airstrip	92022-92822	EM41	yellow plumed	4
MFDC0322	Airstrip	92022-92822	EM41	yellow plumed	9
MFDC0324	Airstrip	92022-92822	EM41	yellow plumed	2
MFDC0326	Airstrip	92022-92822	EM41	yellow plumed	1
MFDC0329	Airstrip	92022-92822	EM41	yellow plumed	2
MFDC0329	Airstrip	92022-92822	EM41	yellow plumed	3
MFDC0330	Airstrip	92022-92822	EM41	yellow plumed	13
MFDC0331	Airstrip	92022-92822	EM41	yellow plumed	3
MFDC0332	Airstrip	92022-92822	EM41	yellow plumed	13
MFDC0333	Airstrip	92022-92822	EM41	yellow plumed	1
MFDC0333	Airstrip	92022-92822	EM41	yellow plumed	5
MFDC0337	Airstrip	92022-92822	EM41	yellow plumed	13
MFDC0339	Airstrip	92022-92822	EM41	yellow plumed	7
MFDC0342	Airstrip	92022-92822	EM41	yellow plumed	3
MFDC0343	Airstrip	92022-92822	EM41	yellow plumed	6
MFDC0344	Airstrip	92022-92822	EM41	yellow plumed	14
MFDC0345	Airstrip	92022-92822	EM41	yellow plumed	15
MFDC0348	Airstrip	92022-92822	EM41	yellow plumed	10
MFDC0349	Airstrip	92022-92822	EM41	white fronted	1
MFDC0349	Airstrip	92022-92822	EM41	yellow plumed	3
MFDC0350	Airstrip	92022-92822	EM41	white fronted	6
MFDC0351	Airstrip	92022-92822	EM41	yellow plumed	7
MFDC0352	Airstrip	92022-92822	EM41	white fronted	8
MFDC0356	Airstrip	92022-92822	EM41	yellow plumed	4
MFDC0357	Airstrip	92022-92822	EM41	yellow plumed	4
MFDC0358	Airstrip	92022-92822	EM41	yellow plumed	3
MFDC0361	Airstrip	92022-92822	EM41	yellow plumed	6
MFDC0368	Airstrip	92022-92822	EM41	yellow plumed	2
MFDC0369	Airstrip	92022-92822	EM41	yellow plumed	9
MFDC0370	Airstrip	92022-92822	EM41	yellow plumed	5
MFDC0372	Airstrip	92022-92822	EM41	yellow plumed	5
MFDC0375	Airstrip	92022-92822	EM41	yellow plumed	1
MFDC0375	Airstrip	92022-92822	EM41	yellow plumed	15
MFDC0377	Airstrip	92022-92822	EM41	yellow plumed	3
MFDC0378	Airstrip	92022-92822	EM41	yellow plumed	1
MFDC0378	Airstrip	92022-92822	EM41	yellow plumed	2
MFDC0383	Airstrip	92022-92822	EM41	spiny cheeked	2
MFDC0384	Airstrip	92022-92822	EM41	yellow plumed	3
MFDC0385	Airstrip	92022-92822	EM41	spiny cheeked	5
MFDC0387	Airstrip	92022-92822	EM41	yellow plumed	5
MFDC0388	Airstrip	92022-92822	EM41	yellow plumed	11
MFDC0389	Airstrip	92022-92822	EM41	yellow plumed	5
MFDC0389	Airstrip	92022-92822	EM41	yellow plumed	6
MFDC0390	Airstrip	92022-92822	EM41	yellow plumed	3
MFDC0390	Airstrip	92022-92822	EM41	yellow plumed	11
MFDC0391	Airstrip	92022-92822	EM41	yellow plumed	13
MFDC0392	Airstrip	92022-92822	EM41	yellow plumed	8
MFDC0395	Airstrip	92022-92822	EM41	yellow plumed	1
MFDC0395	Airstrip	92022-92822	EM41	yellow plumed	9
MFDC0396	Airstrip	92022-92822	EM41	spiny cheeked	12
MFDC0398	Airstrip	92022-92822	EM41	yellow plumed	1
MFDC0400	Airstrip	92022-92822	EM41	yellow plumed	1
MFDC0400	Airstrip	92022-92822	EM41	yellow plumed	2
MFDC0402	Airstrip	92022-92822	EM41	yellow plumed	6
MFDC0402	Airstrip	92022-92822	EM41	yellow plumed	17
MFDC0404	Airstrip	92022-92822	EM41	yellow plumed	3
MFDC0405	Airstrip	92022-92822	EM41	yellow plumed	3
MFDC0406	Airstrip	92022-92822	EM41	yellow plumed	4
MFDC0406	Airstrip	92022-92822	EM41	yellow plumed	16
MFDC0409	Airstrip	92022-92822	EM41	yellow plumed	5
MFDC0411	Airstrip	92022-92822	EM41	yellow plumed	1
MFDC0412	Airstrip	92022-92822	EM41	yellow plumed	5
MFDC0412	Airstrip	92022-92822	EM41	yellow plumed	11
MFDC0418	Airstrip	92022-92822	EM41	yellow plumed	6
MFDC0418	Airstrip	92022-92822	EM41	yellow plumed	14
MFDC0419	Airstrip	92022-92822	EM41	spiny cheeked	3
MFDC0419	Airstrip	92022-92822	EM41	yellow plumed	5
MFDC0420	Airstrip	92022-92822	EM41	yellow plumed	3
MFDC0420	Airstrip	92022-92822	EM41	yellow plumed	7
MFDC0424	Airstrip	92022-92822	EM41	yellow plumed	1
MFDC0425	Airstrip	92022-92822	EM41	yellow plumed	10
MFDC0426	Airstrip	92022-92822	EM41	yellow plumed	1
MFDC0427	Airstrip	92022-92822	EM41	yellow plumed	10
MFDC0428	Airstrip	92022-92822	EM41	yellow plumed	7
MFDC0431	Airstrip	92022-92822	EM41	yellow plumed	1
MFDC0432	Airstrip	92022-92822	EM41	yellow plumed	7
MFDC0433	Airstrip	92022-92822	EM41	yellow plumed	4
MFDC0433	Airstrip	92022-92822	EM41	Spiny Cheeked	19
MFDC0434	Airstrip	92022-92822	EM41	yellow plumed	3
MFDC0435	Airstrip	92022-92822	EM41	yellow plumed	3
MFDC0435	Airstrip	92022-92822	EM41	yellow plumed	12
MFDC0437	Airstrip	92022-92822	EM41	black-faced cuckooshrike	2
MFDC0437	Airstrip	92022-92822	EM41	black-faced cuckooshrike	5
MFDC0440	Airstrip	92022-92822	EM41	yellow plumed	2
MFDC0441	Airstrip	92022-92822	EM41	yellow plumed	7
MFDC0443	Airstrip	92022-92822	EM41	yellow plumed	3
MFDC0443	Airstrip	92022-92822	EM41	yellow plumed	19
MFDC0444	Airstrip	92022-92822	EM41	yellow plumed	13
MFDC0445	Airstrip	92022-92822	EM41	yellow plumed	3
MFDC0448	Airstrip	92022-92822	EM41	yellow plumed	6
MFDC0452	Airstrip	92022-92822	EM41	yellow plumed	5
MFDC0452	Airstrip	92022-92822	EM41	yellow plumed	13
MFDC0454	Airstrip	92022-92822	EM41	yellow plumed	8
MFDC0455	Airstrip	92022-92822	EM41	yellow plumed	1
MFDC0457	Airstrip	92022-92822	EM41	yellow plumed	11
MFDC0458	Airstrip	92022-92822	EM41	yellow plumed	2
MFDC0460	Airstrip	92022-92822	EM41	yellow plumed	19
MFDC0462	Airstrip	92022-92822	EM41	yellow plumed	8
MFDC0463	Airstrip	92022-92822	EM41	yellow plumed	2
MFDC0463	Airstrip	92022-92822	EM41	yellow plumed	3
MFDC0464	Airstrip	92022-92822	EM41	yellow plumed	1
MFDC0466	Airstrip	92022-92822	EM41	spiny cheeked	1
MFDC0466	Airstrip	92022-92822	EM41	yellow plumed	1
MFDC0467	Airstrip	92022-92822	EM41	spiny cheeked	1
MFDC0467	Airstrip	92022-92822	EM41	spiny cheeked	5
MFDC0468	Airstrip	92022-92822	EM41	yellow plumed	1
MFDC0469	Airstrip	92022-92822	EM41	yellow plumed	1
MFDC0469	Airstrip	92022-92822	EM41	yellow plumed	6
MFDC0470	Airstrip	92022-92822	EM41	yellow plumed	1
MFDC0479	Airstrip	92022-92822	EM41	spiny cheeked	3
MFDC0482	Airstrip	92022-92822	EM41	spiny cheeked	6
MFDC0483	Airstrip	92022-92822	EM41	spiny cheeked	1
MFDC0483	Airstrip	92022-92822	EM41	yellow plumed	1
MFDC0485	Airstrip	92022-92822	EM41	yellow plumed	1
MFDC0488	Airstrip	92022-92822	EM41	spiny cheeked	3
MFDC0494	Airstrip	92022-92822	EM41	spiny cheeked	1
MFDC0495	Airstrip	92022-92822	EM41	spiny cheeked	11
MFDC0501	Airstrip	92022-92822	EM41	spiny cheeked	4
MFDC0505	Airstrip	92022-92822	EM41	spiny cheeked	4
MFDC0506	Airstrip	92022-92822	EM41	spiny cheeked	6
MFDC0507	Airstrip	92022-92822	EM41	spiny cheeked	1
MFDC0517	Airstrip	92022-92822	EM41	spiny cheeked	1
MFDC0518	Airstrip	92022-92822	EM41	spiny cheeked	2
MFDC0519	Airstrip	92022-92822	EM41	yellow plumed	4
MFDC0520	Airstrip	92022-92822	EM41	spiny cheeked	3
MFDC0526	Airstrip	92022-92822	EM41	spiny cheeked	7
MFDC0528	Airstrip	92022-92822	EM41	spiny cheeked	1
MFDC0529	Airstrip	92022-92822	EM41	spiny cheeked	12
MFDC0531	Airstrip	92022-92822	EM41	spiny cheeked	3
MFDC0532	Airstrip	92022-92822	EM41	spiny cheeked	5
MFDC0533	Airstrip	92022-92822	EM41	spiny cheeked	13
MFDC0534	Airstrip	92022-92822	EM41	spiny cheeked	4
MFDC0552	Airstrip	92022-92822	EM41	spiny cheeked	2
MFDC0555	Airstrip	92022-92822	EM41	spiny cheeked	8
MFDC0557	Airstrip	92022-92822	EM41	yellow plumed	3
MFDC0558	Airstrip	92022-92822	EM41	yellow plumed	3
MFDC0559	Airstrip	92022-92822	EM41	yellow plumed	7
MFDC0560	Airstrip	92022-92822	EM41	yellow plumed	9
MFDC0562	Airstrip	92022-92822	EM41	spiny cheeked	3
MFDC0588	Airstrip	92022-92822	EM41	yellow plumed	4
MFDC0588	Airstrip	92022-92822	EM41	yellow plumed	12
MFDC0595	Airstrip	92022-92822	EM41	yellow plumed	15
MFDC0597	Airstrip	92022-92822	EM41	yellow plumed	2
MFDC0598	Airstrip	92022-92822	EM41	yellow plumed	12
MFDC0006	Airstrip	92022-92822	EM42	yellow plumed	12
MFDC0007	Airstrip	92022-92822	EM42	yellow plumed	10
MFDC0008	Airstrip	92022-92822	EM42	yellow plumed	3
MFDC0009	Airstrip	92022-92822	EM42	yellow plumed	7
MFDC0010	Airstrip	92022-92822	EM42	yellow plumed	12
MFDC0011	Airstrip	92022-92822	EM42	yellow plumed	12
MFDC0012	Airstrip	92022-92822	EM42	yellow plumed	8
MFDC0013	Airstrip	92022-92822	EM42	yellow plumed	2
MFDC0014	Airstrip	92022-92822	EM42	yellow plumed	5
MFDC0016	Airstrip	92022-92822	EM42	yellow plumed	12
MFDC0017	Airstrip	92022-92822	EM42	yellow plumed	7
MFDC0019	Airstrip	92022-92822	EM42	yellow plumed	15
MFDC0020	Airstrip	92022-92822	EM42	yellow plumed	3
MFDC0021	Airstrip	92022-92822	EM42	yellow plumed	6
MFDC0023	Airstrip	92022-92822	EM42	yellow plumed	9
MFDC0024	Airstrip	92022-92822	EM42	yellow plumed	1
MFDC0025	Airstrip	92022-92822	EM42	yellow plumed	1
MFDC0026	Airstrip	92022-92822	EM42	yellow plumed	13
MFDC0028	Airstrip	92022-92822	EM42	yellow plumed	3
MFDC0030	Airstrip	92022-92822	EM42	yellow plumed	2
MFDC0030	Airstrip	92022-92822	EM42	yellow plumed	4
MFDC0031	Airstrip	92022-92822	EM42	yellow plumed	1
MFDC0032	Airstrip	92022-92822	EM42	white fronted	13
MFDC0034	Airstrip	92022-92822	EM42	yellow plumed	15
MFDC0036	Airstrip	92022-92822	EM42	yellow plumed	17
MFDC0037	Airstrip	92022-92822	EM42	yellow plumed	13
MFDC0038	Airstrip	92022-92822	EM42	yellow plumed	3
MFDC0039	Airstrip	92022-92822	EM42	yellow plumed	7
MFDC0040	Airstrip	92022-92822	EM42	yellow plumed	11
MFDC0041	Airstrip	92022-92822	EM42	yellow plumed	5
MFDC0042	Airstrip	92022-92822	EM42	yellow plumed	9
MFDC0043	Airstrip	92022-92822	EM42	yellow plumed	8
MFDC0045	Airstrip	92022-92822	EM42	yellow plumed	13
MFDC0046	Airstrip	92022-92822	EM42	yellow plumed	3
MFDC0047	Airstrip	92022-92822	EM42	yellow plumed	6
MFDC0050	Airstrip	92022-92822	EM42	yellow plumed	10
MFDC0052	Airstrip	92022-92822	EM42	yellow plumed	1
MFDC0053	Airstrip	92022-92822	EM42	spiny cheeked	10
MFDC0055	Airstrip	92022-92822	EM42	yellow plumed	5
MFDC0056	Airstrip	92022-92822	EM42	white fronted	10
MFDC0057	Airstrip	92022-92822	EM42	yellow plumed	7
MFDC0059	Airstrip	92022-92822	EM42	yellow plumed	3
MFDC0060	Airstrip	92022-92822	EM42	yellow plumed	9
MFDC0061	Airstrip	92022-92822	EM42	yellow plumed	5
MFDC0062	Airstrip	92022-92822	EM42	yellow plumed	7
MFDC0064	Airstrip	92022-92822	EM42	yellow plumed	8
MFDC0066	Airstrip	92022-92822	EM42	yellow plumed	3
MFDC0068	Airstrip	92022-92822	EM42	yellow plumed	1
MFDC0069	Airstrip	92022-92822	EM42	white fronted	8
MFDC0070	Airstrip	92022-92822	EM42	white fronted	2
MFDC0071	Airstrip	92022-92822	EM42	yellow plumed	1
MFDC0072	Airstrip	92022-92822	EM42	yellow plumed	1
MFDC0073	Airstrip	92022-92822	EM42	yellow plumed	9
MFDC0075	Airstrip	92022-92822	EM42	yellow plumed	10
MFDC0076	Airstrip	92022-92822	EM42	yellow plumed	5
MFDC0077	Airstrip	92022-92822	EM42	white fronted	5
MFDC0078	Airstrip	92022-92822	EM42	yellow plumed	5
MFDC0078	Airstrip	92022-92822	EM42	yellow plumed	9
MFDC0079	Airstrip	92022-92822	EM42	yellow plumed	5
MFDC0080	Airstrip	92022-92822	EM42	yellow plumed	2
MFDC0080	Airstrip	92022-92822	EM42	yellow plumed	4
MFDC0081	Airstrip	92022-92822	EM42	yellow plumed	9
MFDC0082	Airstrip	92022-92822	EM42	yellow plumed	1
MFDC0083	Airstrip	92022-92822	EM42	yellow plumed	10
MFDC0085	Airstrip	92022-92822	EM42	yellow plumed	8
MFDC0086	Airstrip	92022-92822	EM42	yellow plumed	1
MFDC0088	Airstrip	92022-92822	EM42	yellow plumed	7
MFDC0089	Airstrip	92022-92822	EM42	yellow plumed	5
MFDC0090	Airstrip	92022-92822	EM42	yellow plumed	2
MFDC0091	Airstrip	92022-92822	EM42	yellow plumed	7
MFDC0092	Airstrip	92022-92822	EM42	yellow plumed	5
MFDC0093	Airstrip	92022-92822	EM42	yellow plumed	10
MFDC0095	Airstrip	92022-92822	EM42	yellow plumed	11
MFDC0097	Airstrip	92022-92822	EM42	yellow plumed	4
MFDC0099	Airstrip	92022-92822	EM42	yellow plumed	2
MFDC0100	Airstrip	92022-92822	EM42	yellow plumed	1
MFDC0101	Airstrip	92022-92822	EM42	yellow plumed	10
MFDC0102	Airstrip	92022-92822	EM42	yellow plumed	11
MFDC0104	Airstrip	92022-92822	EM42	yellow plumed	1
MFDC0105	Airstrip	92022-92822	EM42	yellow plumed	12
MFDC0106	Airstrip	92022-92822	EM42	yellow plumed	14
MFDC0109	Airstrip	92022-92822	EM42	yellow plumed	5
MFDC0110	Airstrip	92022-92822	EM42	yellow plumed	3
MFDC0112	Airstrip	92022-92822	EM42	yellow plumed	2
MFDC0114	Airstrip	92022-92822	EM42	yellow plumed	14
MFDC0115	Airstrip	92022-92822	EM42	yellow plumed	6
MFDC0116	Airstrip	92022-92822	EM42	yellow plumed	1
MFDC0117	Airstrip	92022-92822	EM42	yellow plumed	5
MFDC0118	Airstrip	92022-92822	EM42	yellow plumed	8
MFDC0119	Airstrip	92022-92822	EM42	yellow plumed	4
MFDC0120	Airstrip	92022-92822	EM42	yellow plumed	3
MFDC0122	Airstrip	92022-92822	EM42	yellow plumed	12
MFDC0124	Airstrip	92022-92822	EM42	yellow plumed	10
MFDC0125	Airstrip	92022-92822	EM42	yellow plumed	12
MFDC0126	Airstrip	92022-92822	EM42	yellow plumed	1
MFDC0127	Airstrip	92022-92822	EM42	yellow plumed	4
MFDC0128	Airstrip	92022-92822	EM42	yellow plumed	4
MFDC0128	Airstrip	92022-92822	EM42	spiny cheeked	11
MFDC0129	Airstrip	92022-92822	EM42	yellow plumed	8
MFDC0130	Airstrip	92022-92822	EM42	yellow plumed	5
MFDC0131	Airstrip	92022-92822	EM42	yellow plumed	6
MFDC0132	Airstrip	92022-92822	EM42	yellow plumed	6
MFDC0133	Airstrip	92022-92822	EM42	yellow plumed	9
MFDC0134	Airstrip	92022-92822	EM42	yellow plumed	5
MFDC0135	Airstrip	92022-92822	EM42	yellow plumed	4
MFDC0136	Airstrip	92022-92822	EM42	yellow plumed	8
MFDC0137	Airstrip	92022-92822	EM42	yellow plumed	2
MFDC0138	Airstrip	92022-92822	EM42	yellow plumed	4
MFDC0139	Airstrip	92022-92822	EM42	yellow plumed	6
MFDC0140	Airstrip	92022-92822	EM42	yellow plumed	1
MFDC0142	Airstrip	92022-92822	EM42	yellow plumed	6
MFDC0143	Airstrip	92022-92822	EM42	yellow plumed	12
MFDC0145	Airstrip	92022-92822	EM42	yellow plumed	7
MFDC0147	Airstrip	92022-92822	EM42	yellow plumed	2
MFDC0148	Airstrip	92022-92822	EM42	yellow plumed	3
MFDC0149	Airstrip	92022-92822	EM42	yellow plumed	8
MFDC0150	Airstrip	92022-92822	EM42	yellow plumed	6
MFDC0151	Airstrip	92022-92822	EM42	yellow plumed	8
MFDC0152	Airstrip	92022-92822	EM42	yellow plumed	2
MFDC0153	Airstrip	92022-92822	EM42	yellow plumed	4
MFDC0154	Airstrip	92022-92822	EM42	yellow plumed	6
MFDC0155	Airstrip	92022-92822	EM42	yellow plumed	8
MFDC0156	Airstrip	92022-92822	EM42	yellow plumed	1
MFDC0157	Airstrip	92022-92822	EM42	black eared miner	5
MFDC0158	Airstrip	92022-92822	EM42	black eared miner	1
MFDC0159	Airstrip	92022-92822	EM42	yellow plumed	1
MFDC0160	Airstrip	92022-92822	EM42	yellow plumed	11
MFDC0161	Airstrip	92022-92822	EM42	yellow plumed	5
MFDC0162	Airstrip	92022-92822	EM42	yellow plumed	6
MFDC0164	Airstrip	92022-92822	EM42	yellow plumed	2
MFDC0165	Airstrip	92022-92822	EM42	yellow plumed	5
MFDC0166	Airstrip	92022-92822	EM42	yellow plumed	3
MFDC0167	Airstrip	92022-92822	EM42	spiny cheeked	13
MFDC0168	Airstrip	92022-92822	EM42	yellow plumed	10
MFDC0169	Airstrip	92022-92822	EM42	yellow plumed	2
MFDC0170	Airstrip	92022-92822	EM42	yellow plumed	4
MFDC0171	Airstrip	92022-92822	EM42	yellow plumed	7
MFDC0172	Airstrip	92022-92822	EM42	spiny cheeked	6
MFDC0173	Airstrip	92022-92822	EM42	spiny cheeked	3
MFDC0174	Airstrip	92022-92822	EM42	spiny cheeked	3
MFDC0175	Airstrip	92022-92822	EM42	yellow plumed	9
MFDC0176	Airstrip	92022-92822	EM42	yellow plumed	2
MFDC0177	Airstrip	92022-92822	EM42	yellow plumed	8
MFDC0178	Airstrip	92022-92822	EM42	yellow plumed	1
MFDC0179	Airstrip	92022-92822	EM42	yellow plumed	8
MFDC0181	Airstrip	92022-92822	EM42	yellow plumed	9
MFDC0183	Airstrip	92022-92822	EM42	yellow plumed	2
MFDC0184	Airstrip	92022-92822	EM42	yellow plumed	4
MFDC0001	Airstrip	92022-92822	EM43	spiny cheeked	1
MFDC0002	Airstrip	92022-92822	EM43	spiny cheeked	7
MFDC0023	Airstrip	92022-92822	EM43	spiny cheeked	1
MFDC0035	Airstrip	92022-92822	EM43	spiny cheeked	1
MFDC0056	Airstrip	92022-92822	EM43	spiny cheeked	5
MFDC0057	Airstrip	92022-92822	EM43	spiny cheeked	6
MFDC0058	Airstrip	92022-92822	EM43	spiny cheeked	1
MFDC0080	Airstrip	92022-92822	EM43	spiny cheeked	3
MFDC0107	Airstrip	92022-92822	EM43	spiny cheeked	3
MFDC0121	Airstrip	92022-92822	EM43	yellow plumed	5
MFDC0134	Airstrip	92022-92822	EM43	spiny cheeked	1
MFDC0148	Airstrip	92022-92822	EM43	spiny cheeked	3
MFDC0162	Airstrip	92022-92822	EM43	spiny cheeked	7
MFDC0169	Airstrip	92022-92822	EM43	spiny cheeked	6
MFDC0173	Airstrip	92022-92822	EM43	yellow plumed	8
MFDC0174	Airstrip	92022-92822	EM43	yellow plumed	3
MFDC0175	Airstrip	92022-92822	EM43	yellow plumed	6
MFDC0182	Airstrip	92022-92822	EM43	white fronted	2
MFDC0191	Airstrip	92022-92822	EM43	yellow plumed	1
MFDC0205	Airstrip	92022-92822	EM43	spiny cheeked	3
MFDC0206	Airstrip	92022-92822	EM43	spiny cheeked	1
MFDC0206	Airstrip	92022-92822	EM43	yellow plumed	3
MFDC0211	Airstrip	92022-92822	EM43	yellow plumed	1
MFDC0212	Airstrip	92022-92822	EM43	yellow plumed	1
MFDC0213	Airstrip	92022-92822	EM43	yellow plumed	2
MFDC0215	Airstrip	92022-92822	EM43	yellow plumed	1
MFDC0230	Airstrip	92022-92822	EM43	spiny cheeked	3
MFDC0233	Airstrip	92022-92822	EM43	spiny cheeked	5
MFDC0234	Airstrip	92022-92822	EM43	white fronted	1
MFDC0239	Airstrip	92022-92822	EM43	yellow plumed	5
MFDC0241	Airstrip	92022-92822	EM43	yellow plumed	2
MFDC0242	Airstrip	92022-92822	EM43	yellow plumed	5
MFDC0248	Airstrip	92022-92822	EM43	yellow plumed	5
MFDC0252	Airstrip	92022-92822	EM43	yellow plumed	2
MFDC0254	Airstrip	92022-92822	EM43	yellow plumed	1
MFDC0255	Airstrip	92022-92822	EM43	yellow plumed	4
MFDC0257	Airstrip	92022-92822	EM43	yellow plumed	5
MFDC0266	Airstrip	92022-92822	EM43	yellow plumed	1
MFDC0267	Airstrip	92022-92822	EM43	yellow plumed	3
MFDC0269	Airstrip	92022-92822	EM43	yellow plumed	1
MFDC0276	Airstrip	92022-92822	EM43	yellow plumed	4
MFDC0277	Airstrip	92022-92822	EM43	yellow plumed	5
MFDC0280	Airstrip	92022-92822	EM43	yellow plumed	4
MFDC0282	Airstrip	92022-92822	EM43	yellow plumed	8
MFDC0283	Airstrip	92022-92822	EM43	yellow plumed	3
MFDC0284	Airstrip	92022-92822	EM43	spiny cheeked	3
MFDC0285	Airstrip	92022-92822	EM43	spiny cheeked	6
MFDC0305	Airstrip	92022-92822	EM43	yellow plumed	1
MFDC0309	Airstrip	92022-92822	EM43	spiny cheeked	1
MFDC0311	Airstrip	92022-92822	EM43	yellow plumed	5
MFDC0313	Airstrip	92022-92822	EM43	spiny cheeked	4
MFDC0315	Airstrip	92022-92822	EM43	spiny cheeked	2
MFDC0320	Airstrip	92022-92822	EM43	spiny cheeked	3
MFDC0322	Airstrip	92022-92822	EM43	spiny cheeked	7
MFDC0323	Airstrip	92022-92822	EM43	spiny cheeked	1
MFDC0329	Airstrip	92022-92822	EM43	spiny cheeked	2
MFDC0330	Airstrip	92022-92822	EM43	spiny cheeked	3
MFDC0334	Airstrip	92022-92822	EM43	spiny cheeked	1
MFDC0352	Airstrip	92022-92822	EM43	spiny cheeked	5
MFDC0368	Airstrip	92022-92822	EM43	spiny cheeked	3
MFDC0427	Airstrip	92022-92822	EM43	spiny cheeked	1
MFDC0447	Airstrip	92022-92822	EM43	spiny cheeked	1
MFDC0448	Airstrip	92022-92822	EM43	spiny cheeked	4
MFDC0449	Airstrip	92022-92822	EM43	spiny cheeked	3
MFDC0450	Airstrip	92022-92822	EM43	spiny cheeked	3
MFDC0531	Airstrip	92022-92822	EM43	yellow plumed	2
MFDC0532	Airstrip	92022-92822	EM43	spiny cheeked	6
MFDC0552	Airstrip	92022-92822	EM43	spiny cheeked	4
MFDC0723	Airstrip	92022-92822	EM43	spiny cheeked	8
MFDC0728	Airstrip	92022-92822	EM43	spiny cheeked	7
MFDC0847	Airstrip	92022-92822	EM43	spiny cheeked	3
MFDC0897	Airstrip	92022-92822	EM43	spiny cheeked	9
MFDC0922	Airstrip	92022-92822	EM43	spiny cheeked	4
MFDC0963	Airstrip	92022-92822	EM43	spiny cheeked	2
MFDC0972	Airstrip	92022-92822	EM43	spiny cheeked	2
MFDC0977	Airstrip	92022-92822	EM43	spiny cheeked	4
MFDC0998	Airstrip	92022-92822	EM43	spiny cheeked	3
MFDC0999	Airstrip	92022-92822	EM43	spiny cheeked	1
MFDC1008	Airstrip	92022-92822	EM43	spiny cheeked	2
MFDC1092	Airstrip	92022-92822	EM43	yellow plumed	1
MFDC1110	Airstrip	92022-92822	EM43	spiny cheeked	2
MFDC1120	Airstrip	92022-92822	EM43	spiny cheeked	4
MFDC1164	Airstrip	92022-92822	EM43	spiny cheeked	2
MFDC1196	Airstrip	92022-92822	EM43	spiny cheeked	2
MFDC1222	Airstrip	92022-92822	EM43	spiny cheeked	3
MFDC0002	Airstrip	92022-92822	EM44	yellow plumed	6
MFDC0014	Airstrip	92022-92822	EM44	yellow plumed	2
MFDC0016	Airstrip	92022-92822	EM44	yellow plumed	6
MFDC0022	Airstrip	92022-92822	EM44	yellow plumed	4
MFDC0032	Airstrip	92022-92822	EM44	yellow plumed	7
MFDC0033	Airstrip	92022-92822	EM44	yellow plumed	1
MFDC0044	Airstrip	92022-92822	EM44	yellow plumed	2
MFDC0052	Airstrip	92022-92822	EM44	yellow plumed	7
MFDC0060	Airstrip	92022-92822	EM44	yellow plumed	2
MFDC0004	Froggy	91322-91922	EM09	spiny cheeked	6
MFDC0005	Froggy	91322-91922	EM09	spiny cheeked	2
MFDC0006	Froggy	91322-91922	EM09	spiny cheeked	12
MFDC0007	Froggy	91322-91922	EM09	spiny cheeked	3
MFDC0008	Froggy	91322-91922	EM09	yellow plumed	9
MFDC0011	Froggy	91322-91922	EM09	spiny cheeked	7
MFDC0012	Froggy	91322-91922	EM09	spiny cheeked	5
MFDC0013	Froggy	91322-91922	EM09	spiny cheeked	10
MFDC0014	Froggy	91322-91922	EM09	spiny cheeked	3
MFDC0015	Froggy	91322-91922	EM09	spiny cheeked	10
MFDC0016	Froggy	91322-91922	EM09	spiny cheeked	8
MFDC0017	Froggy	91322-91922	EM09	spiny cheeked	10
MFDC0019	Froggy	91322-91922	EM09	spiny cheeked	14
MFDC0020	Froggy	91322-91922	EM09	spiny cheeked	14
MFDC0021	Froggy	91322-91922	EM09	spiny cheeked	2
MFDC0022	Froggy	91322-91922	EM09	spiny cheeked	6
MFDC0023	Froggy	91322-91922	EM09	spiny cheeked	1
MFDC0025	Froggy	91322-91922	EM09	yellow plumed	8
MFDC0026	Froggy	91322-91922	EM09	yellow plumed	4
MFDC0026	Froggy	91322-91922	EM09	yellow plumed	4
MFDC0028	Froggy	91322-91922	EM09	yellow plumed	2
MFDC0030	Froggy	91322-91922	EM09	spiny cheeked	10
MFDC0032	Froggy	91322-91922	EM09	yellow plumed	3
MFDC0033	Froggy	91322-91922	EM09	spiny cheeked	2
MFDC0036	Froggy	91322-91922	EM09	spiny cheeked	12
MFDC0037	Froggy	91322-91922	EM09	spiny cheeked	7
MFDC0040	Froggy	91322-91922	EM09	spiny cheeked	9
MFDC0041	Froggy	91322-91922	EM09	spiny cheeked	1
MFDC0043	Froggy	91322-91922	EM09	yellow plumed	10
MFDC0044	Froggy	91322-91922	EM09	spiny cheeked	12
MFDC0045	Froggy	91322-91922	EM09	spiny cheeked	4
MFDC0046	Froggy	91322-91922	EM09	yellow plumed	2
MFDC0047	Froggy	91322-91922	EM09	yellow plumed	9
MFDC0048	Froggy	91322-91922	EM09	yellow plumed	2
MFDC0050	Froggy	91322-91922	EM09	spiny cheeked	6
MFDC0051	Froggy	91322-91922	EM09	spiny cheeked	15
MFDC0052	Froggy	91322-91922	EM09	spiny cheeked	1
MFDC0055	Froggy	91322-91922	EM09	spiny cheeked	1
MFDC0057	Froggy	91322-91922	EM09	spiny cheeked	15
MFDC0059	Froggy	91322-91922	EM09	spiny cheeked	14
MFDC0060	Froggy	91322-91922	EM09	spiny cheeked	14
MFDC0061	Froggy	91322-91922	EM09	spiny cheeked	3
MFDC0062	Froggy	91322-91922	EM09	spiny cheeked	4
MFDC0063	Froggy	91322-91922	EM09	spiny cheeked	10
MFDC0066	Froggy	91322-91922	EM09	spiny cheeked	2
MFDC0071	Froggy	91322-91922	EM09	spiny cheeked	3
MFDC0083	Froggy	91322-91922	EM09	spiny cheeked	7
MFDC0084	Froggy	91322-91922	EM09	spiny cheeked	3
MFDC0087	Froggy	91322-91922	EM09	spiny cheeked	4
MFDC0088	Froggy	91322-91922	EM09	spiny cheeked	1
MFDC0089	Froggy	91322-91922	EM09	spiny cheeked	8
MFDC0091	Froggy	91322-91922	EM09	spiny cheeked	7
MFDC0092	Froggy	91322-91922	EM09	spiny cheeked	1
MFDC0093	Froggy	91322-91922	EM09	spiny cheeked	2
MFDC0094	Froggy	91322-91922	EM09	yellow plumed	4
MFDC0095	Froggy	91322-91922	EM09	yellow plumed	3
MFDC0097	Froggy	91322-91922	EM09	spiny cheeked	5
MFDC0098	Froggy	91322-91922	EM09	spiny cheeked	2
MFDC0099	Froggy	91322-91922	EM09	spiny cheeked	1
MFDC0099	Froggy	91322-91922	EM09	spiny cheeked	2
MFDC0100	Froggy	91322-91922	EM09	spiny cheeked	5
MFDC0101	Froggy	91322-91922	EM09	spiny cheeked	4
MFDC0102	Froggy	91322-91922	EM09	spiny cheeked	6
MFDC0103	Froggy	91322-91922	EM09	spiny cheeked	4
MFDC0104	Froggy	91322-91922	EM09	spiny cheeked	12
MFDC0105	Froggy	91322-91922	EM09	spiny cheeked	2
MFDC0106	Froggy	91322-91922	EM09	spiny cheeked	3
MFDC0109	Froggy	91322-91922	EM09	spiny cheeked	2
MFDC0110	Froggy	91322-91922	EM09	spiny cheeked	5
MFDC0116	Froggy	91322-91922	EM09	spiny cheeked	2
MFDC0121	Froggy	91322-91922	EM09	spiny cheeked	7
MFDC0122	Froggy	91322-91922	EM09	spiny cheeked	6
MFDC0138	Froggy	91322-91922	EM09	spiny cheeked	1
MFDC0152	Froggy	91322-91922	EM09	spiny cheeked	7
MFDC0153	Froggy	91322-91922	EM09	spiny cheeked	7
MFDC0155	Froggy	91322-91922	EM09	spiny cheeked	11
MFDC0156	Froggy	91322-91922	EM09	spiny cheeked	3
MFDC0157	Froggy	91322-91922	EM09	spiny cheeked	3
MFDC0158	Froggy	91322-91922	EM09	spiny cheeked	3
MFDC0160	Froggy	91322-91922	EM09	spiny cheeked	9
MFDC0161	Froggy	91322-91922	EM09	spiny cheeked	6
MFDC0162	Froggy	91322-91922	EM09	spiny cheeked	4
MFDC0164	Froggy	91322-91922	EM09	spiny cheeked	8
MFDC0165	Froggy	91322-91922	EM09	spiny cheeked	11
MFDC0167	Froggy	91322-91922	EM09	spiny cheeked	8
MFDC0173	Froggy	91322-91922	EM09	spiny cheeked	10
MFDC0175	Froggy	91322-91922	EM09	spiny cheeked	9
MFDC0189	Froggy	91322-91922	EM09	spiny cheeked	1
MFDC0196	Froggy	91322-91922	EM09	spiny cheeked	7
MFDC0208	Froggy	91322-91922	EM09	spiny cheeked	1
MFDC0209	Froggy	91322-91922	EM09	spiny cheeked	9
MFDC0212	Froggy	91322-91922	EM09	spiny cheeked	4
MFDC0213	Froggy	91322-91922	EM09	spiny cheeked	2
MFDC0216	Froggy	91322-91922	EM09	spiny cheeked	3
MFDC0218	Froggy	91322-91922	EM09	spiny cheeked	7
MFDC0220	Froggy	91322-91922	EM09	spiny cheeked	7
MFDC0221	Froggy	91322-91922	EM09	spiny cheeked	2
MFDC0099	Froggy	91322-91922	EM11	spiny cheeked	5
MFDC0004	Froggy	91322-91922	EM11	spiny cheeked	4
MFDC0007	Froggy	91322-91922	EM11	spiny cheeked	7
MFDC0010	Froggy	91322-91922	EM11	spiny cheeked	1
MFDC0013	Froggy	91322-91922	EM11	spiny cheeked	1
MFDC0019	Froggy	91322-91922	EM11	spiny cheeked	2
MFDC0023	Froggy	91322-91922	EM11	spiny cheeked	2
MFDC0028	Froggy	91322-91922	EM11	spiny cheeked	5
MFDC0035	Froggy	91322-91922	EM11	spiny cheeked	12
MFDC0040	Froggy	91322-91922	EM11	spiny cheeked	7
MFDC0046	Froggy	91322-91922	EM11	spiny cheeked	9
MFDC0050	Froggy	91322-91922	EM11	spiny cheeked	7
MFDC0051	Froggy	91322-91922	EM11	spiny cheeked	2
MFDC0053	Froggy	91322-91922	EM11	yellow plumed	3
MFDC0056	Froggy	91322-91922	EM11	spiny cheeked	1
MFDC0059	Froggy	91322-91922	EM11	yellow plumed	4
MFDC0070	Froggy	91322-91922	EM11	spiny cheeked	6
MFDC0072	Froggy	91322-91922	EM11	spiny cheeked	3
MFDC0080	Froggy	91322-91922	EM11	yellow plumed	4
MFDC0097	Froggy	91322-91922	EM11	spiny cheeked	2
MFDC0102	Froggy	91322-91922	EM11	spiny cheeked	5
MFDC0106	Froggy	91322-91922	EM11	yellow plumed	12
MFDC0107	Froggy	91322-91922	EM11	yellow plumed	2
MFDC0122	Froggy	91322-91922	EM11	yellow plumed	7
MFDC0123	Froggy	91322-91922	EM11	spiny cheeked	4
MFDC0125	Froggy	91322-91922	EM11	spiny cheeked	3
MFDC0127	Froggy	91322-91922	EM11	yellow plumed	6
MFDC0128	Froggy	91322-91922	EM11	spiny cheeked	4
MFDC0131	Froggy	91322-91922	EM11	spiny cheeked	3
MFDC0140	Froggy	91322-91922	EM11	spiny cheeked	4
MFDC0142	Froggy	91322-91922	EM11	spiny cheeked	2
MFDC0148	Froggy	91322-91922	EM11	spiny cheeked	10
MFDC0165	Froggy	91322-91922	EM11	spiny cheeked	7
MFDC0185	Froggy	91322-91922	EM11	spiny cheeked	3
MFDC0194	Froggy	91322-91922	EM11	spiny cheeked	8
MFDC0196	Froggy	91322-91922	EM11	yellow plumed	4
MFDC0199	Froggy	91322-91922	EM11	spiny cheeked	8
MFDC0200	Froggy	91322-91922	EM11	spiny cheeked	1
MFDC0201	Froggy	91322-91922	EM11	spiny cheeked	9
MFDC0202	Froggy	91322-91922	EM11	spiny cheeked	6
MFDC0209	Froggy	91322-91922	EM11	yellow plumed	2
MFDC0209	Froggy	91322-91922	EM11	yellow plumed	2
MFDC0218	Froggy	91322-91922	EM11	yellow plumed	11
MFDC0225	Froggy	91322-91922	EM11	spiny cheeked	2
MFDC0227	Froggy	91322-91922	EM11	spiny cheeked	3
MFDC0228	Froggy	91322-91922	EM11	spiny cheeked	3
MFDC0233	Froggy	91322-91922	EM11	spiny cheeked	4
MFDC0236	Froggy	91322-91922	EM11	spiny cheeked	1
MFDC0239	Froggy	91322-91922	EM11	spiny cheeked	2
MFDC0241	Froggy	91322-91922	EM11	spiny cheeked	1
MFDC0245	Froggy	91322-91922	EM11	spiny cheeked	4
MFDC0246	Froggy	91322-91922	EM11	spiny cheeked	8
MFDC0254	Froggy	91322-91922	EM11	spiny cheeked	7
MFDC0255	Froggy	91322-91922	EM11	spiny cheeked	3
MFDC0256	Froggy	91322-91922	EM11	spiny cheeked	3
MFDC0258	Froggy	91322-91922	EM11	yellow plumed	12
MFDC0263	Froggy	91322-91922	EM11	spiny cheeked	2
MFDC0265	Froggy	91322-91922	EM11	yellow plumed	5
MFDC0268	Froggy	91322-91922	EM11	spiny cheeked	13
MFDC0269	Froggy	91322-91922	EM11	spiny cheeked	5
MFDC0270	Froggy	91322-91922	EM11	spiny cheeked	3
MFDC0272	Froggy	91322-91922	EM11	spiny cheeked	2
MFDC0274	Froggy	91322-91922	EM11	spiny cheeked	3
MFDC0277	Froggy	91322-91922	EM11	yellow plumed	5
MFDC0281	Froggy	91322-91922	EM11	spiny cheeked	9
MFDC0284	Froggy	91322-91922	EM11	yellow plumed	8
MFDC0290	Froggy	91322-91922	EM11	yellow plumed	7
MFDC0291	Froggy	91322-91922	EM11	yellow plumed	4
MFDC0294	Froggy	91322-91922	EM11	yellow plumed	5
MFDC0299	Froggy	91322-91922	EM11	yellow plumed	5
MFDC0300	Froggy	91322-91922	EM11	yellow plumed	4
MFDC0301	Froggy	91322-91922	EM11	yellow plumed	10
MFDC0303	Froggy	91322-91922	EM11	yellow plumed	3
MFDC0304	Froggy	91322-91922	EM11	yellow plumed	2
MFDC0308	Froggy	91322-91922	EM11	yellow plumed	7
MFDC0318	Froggy	91322-91922	EM11	yellow plumed	4
MFDC0320	Froggy	91322-91922	EM11	yellow plumed	7
MFDC0322	Froggy	91322-91922	EM11	yellow plumed	6
MFDC0322	Froggy	91322-91922	EM11	yellow plumed	8
MFDC0329	Froggy	91322-91922	EM11	yellow plumed	7
MFDC0331	Froggy	91322-91922	EM11	yellow plumed	4
MFDC0336	Froggy	91322-91922	EM11	spiny cheeked	6
MFDC0340	Froggy	91322-91922	EM11	spiny cheeked	4
MFDC0341	Froggy	91322-91922	EM11	yellow plumed	5
MFDC0343	Froggy	91322-91922	EM11	yellow plumed	3
MFDC0343	Froggy	91322-91922	EM11	yellow plumed	5
MFDC0349	Froggy	91322-91922	EM11	yellow plumed	3
MFDC0351	Froggy	91322-91922	EM11	yellow plumed	5
MFDC0352	Froggy	91322-91922	EM11	yellow plumed	2
MFDC0353	Froggy	91322-91922	EM11	yellow plumed	9
MFDC0356	Froggy	91322-91922	EM11	yellow plumed	6
MFDC0357	Froggy	91322-91922	EM11	yellow plumed	4
MFDC0358	Froggy	91322-91922	EM11	yellow plumed	3
MFDC0359	Froggy	91322-91922	EM11	yellow plumed	5
MFDC0361	Froggy	91322-91922	EM11	yellow plumed	2
MFDC0362	Froggy	91322-91922	EM11	yellow plumed	2
MFDC0363	Froggy	91322-91922	EM11	yellow plumed	3
MFDC0364	Froggy	91322-91922	EM11	yellow plumed	4
MFDC0367	Froggy	91322-91922	EM11	yellow plumed	1
MFDC0372	Froggy	91322-91922	EM11	yellow plumed	14
MFDC0374	Froggy	91322-91922	EM11	yellow plumed	4
MFDC0379	Froggy	91322-91922	EM11	yellow plumed	4
MFDC0381	Froggy	91322-91922	EM11	spiny cheeked	6
MFDC0004	Froggy	91322-91922	EM13	spiny cheeked	2
MFDC0006	Froggy	91322-91922	EM13	spiny cheeked	2
MFDC0013	Froggy	91322-91922	EM13	spiny cheeked	9
MFDC0156	Froggy	91322-91922	EM13	yellow plumed	7
MFDC0157	Froggy	91322-91922	EM13	yellow plumed	6
MFDC0163	Froggy	91322-91922	EM13	yellow plumed	8
MFDC0164	Froggy	91322-91922	EM13	yellow plumed	2
MFDC0166	Froggy	91322-91922	EM13	yellow plumed	3
MFDC0167	Froggy	91322-91922	EM13	yellow plumed	14
MFDC0168	Froggy	91322-91922	EM13	yellow plumed	1
MFDC0169	Froggy	91322-91922	EM13	yellow plumed	2
MFDC0170	Froggy	91322-91922	EM13	yellow plumed	3
MFDC0171	Froggy	91322-91922	EM13	yellow plumed	8
MFDC0174	Froggy	91322-91922	EM13	yellow plumed	5
MFDC0174	Froggy	91322-91922	EM13	yellow plumed	9
MFDC0175	Froggy	91322-91922	EM13	yellow plumed	2
MFDC0176	Froggy	91322-91922	EM13	yellow plumed	5
MFDC0177	Froggy	91322-91922	EM13	yellow plumed	6
MFDC0181	Froggy	91322-91922	EM13	yellow plumed	1
MFDC0182	Froggy	91322-91922	EM13	yellow plumed	9
MFDC0183	Froggy	91322-91922	EM13	yellow plumed	1
MFDC0185	Froggy	91322-91922	EM13	yellow plumed	1
MFDC0188	Froggy	91322-91922	EM13	yellow plumed	1
MFDC0189	Froggy	91322-91922	EM13	yellow plumed	4
MFDC0190	Froggy	91322-91922	EM13	yellow plumed	5
MFDC0193	Froggy	91322-91922	EM13	yellow plumed	7
MFDC0196	Froggy	91322-91922	EM13	yellow plumed	3
MFDC0198	Froggy	91322-91922	EM13	yellow plumed	9
MFDC0201	Froggy	91322-91922	EM13	yellow plumed	6
MFDC0002	Froggy	91322-91922	EM16	spiny cheeked	6
MFDC0003	Froggy	91322-91922	EM16	spiny cheeked	24
MFDC0005	Froggy	91322-91922	EM16	spiny cheeked	3
MFDC0006	Froggy	91322-91922	EM16	spiny cheeked	8
MFDC0008	Froggy	91322-91922	EM16	spiny cheeked	5
MFDC0009	Froggy	91322-91922	EM16	spiny cheeked	12
MFDC0013	Froggy	91322-91922	EM16	spiny cheeked	22
MFDC0017	Froggy	91322-91922	EM16	yellow plumed	3
MFDC0018	Froggy	91322-91922	EM16	yellow plumed	2
MFDC0020	Froggy	91322-91922	EM16	yellow plumed	3
MFDC0020	Froggy	91322-91922	EM16	white fronted	6
MFDC0021	Froggy	91322-91922	EM16	white fronted	2
MFDC0023	Froggy	91322-91922	EM16	white fronted	4
MFDC0023	Froggy	91322-91922	EM16	yellow plumed	14
MFDC0025	Froggy	91322-91922	EM16	white fronted	7
MFDC0028	Froggy	91322-91922	EM16	yellow plumed	2
MFDC0030	Froggy	91322-91922	EM16	spiny cheeked	13
MFDC0034	Froggy	91322-91922	EM16	spiny cheeked	17
MFDC0038	Froggy	91322-91922	EM16	spiny cheeked	3
MFDC0039	Froggy	91322-91922	EM16	yellow plumed	3
MFDC0040	Froggy	91322-91922	EM16	white fronted	6
MFDC0042	Froggy	91322-91922	EM16	yellow plumed	14
MFDC0043	Froggy	91322-91922	EM16	yellow plumed	8
MFDC0045	Froggy	91322-91922	EM16	yellow plumed	3
MFDC0046	Froggy	91322-91922	EM16	yellow plumed	1
MFDC0046	Froggy	91322-91922	EM16	yellow plumed	9
MFDC0049	Froggy	91322-91922	EM16	yellow plumed	9
MFDC0051	Froggy	91322-91922	EM16	yellow plumed	2
MFDC0052	Froggy	91322-91922	EM16	white fronted	13
MFDC0055	Froggy	91322-91922	EM16	yellow plumed	5
MFDC0056	Froggy	91322-91922	EM16	yellow plumed	6
MFDC0059	Froggy	91322-91922	EM16	yellow plumed	12
MFDC0060	Froggy	91322-91922	EM16	yellow plumed	5
MFDC0061	Froggy	91322-91922	EM16	yellow plumed	4
MFDC0062	Froggy	91322-91922	EM16	yellow plumed	5
MFDC0063	Froggy	91322-91922	EM16	yellow plumed	3
MFDC0065	Froggy	91322-91922	EM16	yellow plumed	12
MFDC0066	Froggy	91322-91922	EM16	yellow plumed	4
MFDC0067	Froggy	91322-91922	EM16	spiny cheeked	14
MFDC0069	Froggy	91322-91922	EM16	spiny cheeked	9
MFDC0071	Froggy	91322-91922	EM16	spiny cheeked	5
MFDC0072	Froggy	91322-91922	EM16	spiny cheeked	22
MFDC0075	Froggy	91322-91922	EM16	spiny cheeked	2
MFDC0076	Froggy	91322-91922	EM16	spiny cheeked	6
MFDC0077	Froggy	91322-91922	EM16	spiny cheeked	7
MFDC0080	Froggy	91322-91922	EM16	spiny cheeked	2
MFDC0081	Froggy	91322-91922	EM16	spiny cheeked	11
MFDC0083	Froggy	91322-91922	EM16	spiny cheeked	17
MFDC0088	Froggy	91322-91922	EM16	yellow plumed	3
MFDC0092	Froggy	91322-91922	EM16	yellow plumed	2
MFDC0094	Froggy	91322-91922	EM16	spiny cheeked	5
MFDC0095	Froggy	91322-91922	EM16	spiny cheeked	4
MFDC0097	Froggy	91322-91922	EM16	spiny cheeked	11
MFDC0102	Froggy	91322-91922	EM16	spiny cheeked	3
MFDC0106	Froggy	91322-91922	EM16	spiny cheeked	10
MFDC0108	Froggy	91322-91922	EM16	spiny cheeked	1
MFDC0109	Froggy	91322-91922	EM16	spiny cheeked	13
MFDC0112	Froggy	91322-91922	EM16	spiny cheeked	8
MFDC0114	Froggy	91322-91922	EM16	spiny cheeked	7
MFDC0116	Froggy	91322-91922	EM16	spiny cheeked	22
MFDC0120	Froggy	91322-91922	EM16	white fronted	3
MFDC0121	Froggy	91322-91922	EM16	spiny cheeked	16
MFDC0124	Froggy	91322-91922	EM16	spiny cheeked	7
MFDC0127	Froggy	91322-91922	EM16	white fronted	2
MFDC0128	Froggy	91322-91922	EM16	yellow plumed	6
MFDC0133	Froggy	91322-91922	EM16	spiny cheeked	18
MFDC0144	Froggy	91322-91922	EM16	spiny cheeked	6
MFDC0155	Froggy	91322-91922	EM16	spiny cheeked	6
MFDC0156	Froggy	91322-91922	EM16	spiny cheeked	5
MFDC0157	Froggy	91322-91922	EM16	spiny cheeked	14
MFDC0002	Froggy	91922-92722	EM33	spiny cheeked	7
MFDC0013	Froggy	91922-92722	EM33	spiny cheeked	3
MFDC0034	Froggy	91922-92722	EM33	spiny cheeked	1
MFDC0036	Froggy	91922-92722	EM33	spiny cheeked	2
MFDC0037	Froggy	91922-92722	EM33	spiny cheeked	10
MFDC0038	Froggy	91922-92722	EM33	spiny cheeked	3
MFDC0039	Froggy	91922-92722	EM33	spiny cheeked	3
MFDC0043	Froggy	91922-92722	EM33	spiny cheeked	10
MFDC0048	Froggy	91922-92722	EM33	yellow plumed	9
MFDC0051	Froggy	91922-92722	EM33	spiny cheeked	4
MFDC0059	Froggy	91922-92722	EM33	spiny cheeked	1
MFDC0062	Froggy	91922-92722	EM33	yellow plumed	6
MFDC0064	Froggy	91922-92722	EM33	yellow plumed	6
MFDC0071	Froggy	91922-92722	EM33	yellow plumed	12
MFDC0072	Froggy	91922-92722	EM33	yellow plumed	5
MFDC0074	Froggy	91922-92722	EM33	yellow plumed	6
MFDC0075	Froggy	91922-92722	EM33	yellow plumed	3
MFDC0075	Froggy	91922-92722	EM33	spiny cheeked	8
MFDC0076	Froggy	91922-92722	EM33	yellow plumed	4
MFDC0079	Froggy	91922-92722	EM33	yellow plumed	5
MFDC0081	Froggy	91922-92722	EM33	yellow plumed	4
MFDC0089	Froggy	91922-92722	EM33	yellow plumed	8
MFDC0117	Froggy	91922-92722	EM33	yellow plumed	9
MFDC0118	Froggy	91922-92722	EM33	yellow plumed	8
MFDC0121	Froggy	91922-92722	EM33	spiny cheeked	9
MFDC0123	Froggy	91922-92722	EM33	yellow plumed	2
MFDC0123	Froggy	91922-92722	EM33	yellow plumed	3
MFDC0124	Froggy	91922-92722	EM33	yellow plumed	6
MFDC0125	Froggy	91922-92722	EM33	white fronted	4
MFDC0125	Froggy	91922-92722	EM33	spiny cheeked	8
MFDC0128	Froggy	91922-92722	EM33	yellow plumed	8
MFDC0145	Froggy	91922-92722	EM33	spiny cheeked	9
MFDC0170	Froggy	91922-92722	EM33	spiny cheeked	5
MFDC0009	Froggy	91922-92722	EM34	spiny cheeked	11
MFDC0017	Froggy	91922-92722	EM34	spiny cheeked	7
MFDC0022	Froggy	91922-92722	EM34	white fronted	15
MFDC0025	Froggy	91922-92722	EM34	white fronted	9
MFDC0029	Froggy	91922-92722	EM34	yellow plumed	4
MFDC0029	Froggy	91922-92722	EM34	white fronted	5
MFDC0032	Froggy	91922-92722	EM34	spiny cheeked	10
MFDC0033	Froggy	91922-92722	EM34	yellow plumed	3
MFDC0033	Froggy	91922-92722	EM34	yellow plumed	3
MFDC0037	Froggy	91922-92722	EM34	spiny cheeked	10
MFDC0041	Froggy	91922-92722	EM34	yellow plumed	9
MFDC0044	Froggy	91922-92722	EM34	spiny cheeked	11
MFDC0051	Froggy	91922-92722	EM34	yellow plumed	11
MFDC0053	Froggy	91922-92722	EM34	yellow plumed	4
MFDC0057	Froggy	91922-92722	EM34	yellow plumed	7
MFDC0064	Froggy	91922-92722	EM34	spiny cheeked	4
MFDC0066	Froggy	91922-92722	EM34	yellow plumed	7
MFDC0068	Froggy	91922-92722	EM34	yellow plumed	9
MFDC0068	Froggy	91922-92722	EM34	yellow plumed	12
MFDC0071	Froggy	91922-92722	EM34	yellow plumed	4
MFDC0079	Froggy	91922-92722	EM34	spiny cheeked	4
MFDC0081	Froggy	91922-92722	EM34	spiny cheeked	3
MFDC0081	Froggy	91922-92722	EM34	spiny cheeked	7
MFDC0083	Froggy	91922-92722	EM34	yellow plumed	6
MFDC0083	Froggy	91922-92722	EM34	yellow plumed	8
MFDC0083	Froggy	91922-92722	EM34	spiny cheeked	8
MFDC0088	Froggy	91922-92722	EM34	yellow plumed	9
MFDC0093	Froggy	91922-92722	EM34	yellow plumed	8
MFDC0094	Froggy	91922-92722	EM34	yellow plumed	8
MFDC0095	Froggy	91922-92722	EM34	yellow plumed	5
MFDC0095	Froggy	91922-92722	EM34	yellow plumed	13
MFDC0096	Froggy	91922-92722	EM34	yellow plumed	4
MFDC0096	Froggy	91922-92722	EM34	yellow plumed	5
MFDC0096	Froggy	91922-92722	EM34	yellow plumed	6
MFDC0097	Froggy	91922-92722	EM34	yellow plumed	8
MFDC0097	Froggy	91922-92722	EM34	yellow plumed	11
MFDC0098	Froggy	91922-92722	EM34	yellow plumed	17
MFDC0100	Froggy	91922-92722	EM34	spiny cheeked	11
MFDC0101	Froggy	91922-92722	EM34	yellow plumed	6
MFDC0102	Froggy	91922-92722	EM34	spiny cheeked	10
MFDC0108	Froggy	91922-92722	EM34	spiny cheeked	17
MFDC0113	Froggy	91922-92722	EM34	spiny cheeked	3
MFDC0115	Froggy	91922-92722	EM34	spiny cheeked	15
MFDC0119	Froggy	91922-92722	EM34	spiny cheeked	9
MFDC0120	Froggy	91922-92722	EM34	spiny cheeked	15
MFDC0136	Froggy	91922-92722	EM34	yellow plumed	4
MFDC0142	Froggy	91922-92722	EM34	yellow plumed	7
MFDC0142	Froggy	91922-92722	EM34	yellow plumed	7
MFDC0142	Froggy	91922-92722	EM34	yellow plumed	11
MFDC0142	Froggy	91922-92722	EM34	yellow plumed	11
MFDC0143	Froggy	91922-92722	EM34	yellow plumed	7
MFDC0143	Froggy	91922-92722	EM34	yellow plumed	3
MFDC0145	Froggy	91922-92722	EM34	yellow plumed	5
MFDC0145	Froggy	91922-92722	EM34	spiny cheeked	13
MFDC0145	Froggy	91922-92722	EM34	spiny cheeked	14
MFDC0147	Froggy	91922-92722	EM34	yellow plumed	6
MFDC0149	Froggy	91922-92722	EM34	yellow plumed	3
MFDC0150	Froggy	91922-92722	EM34	yellow plumed	6
MFDC0152	Froggy	91922-92722	EM34	spiny cheeked	15
MFDC0156	Froggy	91922-92722	EM34	spiny cheeked	4
MFDC0156	Froggy	91922-92722	EM34	yellow plumed	18
MFDC0157	Froggy	91922-92722	EM34	yellow plumed	13
MFDC0160	Froggy	91922-92722	EM34	yellow plumed	10
MFDC0165	Froggy	91922-92722	EM34	spiny cheeked	19
MFDC0171	Froggy	91922-92722	EM34	spiny cheeked	4
MFDC0172	Froggy	91922-92722	EM34	spiny cheeked	13
MFDC0176	Froggy	91922-92722	EM34	white fronted	4
MFDC0177	Froggy	91922-92722	EM34	spiny cheeked	13
MFDC0178	Froggy	91922-92722	EM34	yellow plumed	8
MFDC0179	Froggy	91922-92722	EM34	spiny cheeked	5
MFDC0185	Froggy	91922-92722	EM34	yellow plumed	5
MFDC0186	Froggy	91922-92722	EM34	spiny cheeked	4
MFDC0190	Froggy	91922-92722	EM34	spiny cheeked	1
MFDC0190	Froggy	91922-92722	EM34	yellow plumed	5
MFDC0190	Froggy	91922-92722	EM34	yellow plumed	14
MFDC0198	Froggy	91922-92722	EM34	spiny cheeked	13
MFDC0200	Froggy	91922-92722	EM34	yellow plumed	4
MFDC0203	Froggy	91922-92722	EM34	spiny cheeked	13
MFDC0205	Froggy	91922-92722	EM34	spiny cheeked	10
MFDC0206	Froggy	91922-92722	EM34	yellow plumed	4
MFDC0206	Froggy	91922-92722	EM34	yellow plumed	9
MFDC0211	Froggy	91922-92722	EM34	spiny cheeked	50
MFDC0212	Froggy	91922-92722	EM34	spiny cheeked	9
MFDC0213	Froggy	91922-92722	EM34	spiny cheeked	3
MFDC0213	Froggy	91922-92722	EM34	yellow plumed	5
MFDC0218	Froggy	91922-92722	EM34	yellow plumed	4
MFDC0219	Froggy	91922-92722	EM34	spiny cheeked	2
MFDC0220	Froggy	91922-92722	EM34	yellow plumed	3
MFDC0220	Froggy	91922-92722	EM34	spiny cheeked	6
MFDC0222	Froggy	91922-92722	EM34	yellow plumed	5
MFDC0223	Froggy	91922-92722	EM34	spiny cheeked	5
MFDC0224	Froggy	91922-92722	EM34	spiny cheeked	26
MFDC0228	Froggy	91922-92722	EM34	yellow plumed	14
MFDC0244	Froggy	91922-92722	EM34	yellow plumed	11
MFDC0250	Froggy	91922-92722	EM34	spiny cheeked	3
MFDC0252	Froggy	91922-92722	EM34	spiny cheeked	6
MFDC0253	Froggy	91922-92722	EM34	spiny cheeked	9
MFDC0253	Froggy	91922-92722	EM34	spiny cheeked	18
MFDC0264	Froggy	91922-92722	EM34	spiny cheeked	10
MFDC0003	Froggy	91922-92722	EM35	spiny cheeked	7
MFDC0004	Froggy	91922-92722	EM35	spiny cheeked	2
MFDC0007	Froggy	91922-92722	EM35	spiny cheeked	2
MFDC0011	Froggy	91922-92722	EM35	spiny cheeked	5
MFDC0012	Froggy	91922-92722	EM35	spiny cheeked	9
MFDC0018	Froggy	91922-92722	EM35	red wattlebird	18
MFDC0024	Froggy	91922-92722	EM35	spiny cheeked	4
MFDC0025	Froggy	91922-92722	EM35	spiny cheeked	11
MFDC0027	Froggy	91922-92722	EM35	spiny cheeked	10
MFDC0028	Froggy	91922-92722	EM35	yellow plumed	6
MFDC0029	Froggy	91922-92722	EM35	spiny cheeked	6
MFDC0032	Froggy	91922-92722	EM35	spiny cheeked	8
MFDC0033	Froggy	91922-92722	EM35	spiny cheeked	8
MFDC0034	Froggy	91922-92722	EM35	spiny cheeked	2
MFDC0035	Froggy	91922-92722	EM35	yellow plumed	5
MFDC0036	Froggy	91922-92722	EM35	spiny cheeked	12
MFDC0037	Froggy	91922-92722	EM35	spiny cheeked	12
MFDC0038	Froggy	91922-92722	EM35	spiny cheeked	5
MFDC0039	Froggy	91922-92722	EM35	spiny cheeked	6
MFDC0041	Froggy	91922-92722	EM35	spiny cheeked	11
MFDC0043	Froggy	91922-92722	EM35	spiny cheeked	4
MFDC0044	Froggy	91922-92722	EM35	spiny cheeked	13
MFDC0046	Froggy	91922-92722	EM35	yellow plumed	6
MFDC0047	Froggy	91922-92722	EM35	white fronted	14
MFDC0048	Froggy	91922-92722	EM35	yellow plumed	3
MFDC0048	Froggy	91922-92722	EM35	spiny cheeked	10
MFDC0049	Froggy	91922-92722	EM35	yellow plumed	10
MFDC0050	Froggy	91922-92722	EM35	yellow plumed	10
MFDC0051	Froggy	91922-92722	EM35	spiny cheeked	13
MFDC0052	Froggy	91922-92722	EM35	spiny cheeked	8
MFDC0055	Froggy	91922-92722	EM35	spiny cheeked	4
MFDC0060	Froggy	91922-92722	EM35	spiny cheeked	14
MFDC0061	Froggy	91922-92722	EM35	spiny cheeked	5
MFDC0062	Froggy	91922-92722	EM35	spiny cheeked	3
MFDC0066	Froggy	91922-92722	EM35	spiny cheeked	3
MFDC0068	Froggy	91922-92722	EM35	yellow plumed	12
MFDC0070	Froggy	91922-92722	EM35	yellow plumed	19
MFDC0071	Froggy	91922-92722	EM35	yellow plumed	6
MFDC0074	Froggy	91922-92722	EM35	spiny cheeked	10
MFDC0075	Froggy	91922-92722	EM35	spiny cheeked	10
MFDC0076	Froggy	91922-92722	EM35	spiny cheeked	9
MFDC0077	Froggy	91922-92722	EM35	spiny cheeked	2
MFDC0079	Froggy	91922-92722	EM35	spiny cheeked	6
MFDC0080	Froggy	91922-92722	EM35	spiny cheeked	6
MFDC0085	Froggy	91922-92722	EM35	spiny cheeked	12
MFDC0088	Froggy	91922-92722	EM35	spiny cheeked	5
MFDC0089	Froggy	91922-92722	EM35	red wattlebird	11
MFDC0091	Froggy	91922-92722	EM35	red wattlebird	19
MFDC0093	Froggy	91922-92722	EM35	spiny cheeked	4
MFDC0095	Froggy	91922-92722	EM35	spiny cheeked	6
MFDC0097	Froggy	91922-92722	EM35	spiny cheeked	19
MFDC0098	Froggy	91922-92722	EM35	spiny cheeked	2
MFDC0099	Froggy	91922-92722	EM35	spiny cheeked	3
MFDC0099	Froggy	91922-92722	EM35	red wattlebird	18
MFDC0100	Froggy	91922-92722	EM35	red wattlebird	4
MFDC0100	Froggy	91922-92722	EM35	spiny cheeked	6
MFDC0105	Froggy	91922-92722	EM35	spiny cheeked	7
MFDC0105	Froggy	91922-92722	EM35	red wattlebird	13
MFDC0106	Froggy	91922-92722	EM35	spiny cheeked	3
MFDC0106	Froggy	91922-92722	EM35	red wattlebird	6
MFDC0107	Froggy	91922-92722	EM35	spiny cheeked	11
MFDC0113	Froggy	91922-92722	EM35	spiny cheeked	11
MFDC0114	Froggy	91922-92722	EM35	spiny cheeked	14
MFDC0115	Froggy	91922-92722	EM35	spiny cheeked	9
MFDC0116	Froggy	91922-92722	EM35	spiny cheeked	5
MFDC0117	Froggy	91922-92722	EM35	spiny cheeked	3
MFDC0119	Froggy	91922-92722	EM35	spiny cheeked	2
MFDC0120	Froggy	91922-92722	EM35	spiny cheeked	17
MFDC0122	Froggy	91922-92722	EM35	spiny cheeked	5
MFDC0123	Froggy	91922-92722	EM35	spiny cheeked	5
MFDC0125	Froggy	91922-92722	EM35	spiny cheeked	13
MFDC0129	Froggy	91922-92722	EM35	spiny cheeked	6
MFDC0002	Froggy	91922-92722	EM36	red wattlebird	4
MFDC0005	Froggy	91922-92722	EM36	red wattlebird	1
MFDC0007	Froggy	91922-92722	EM36	red wattlebird	5
MFDC0008	Froggy	91922-92722	EM36	red wattlebird	1
MFDC0010	Froggy	91922-92722	EM36	yellow plumed	3
MFDC0010	Froggy	91922-92722	EM36	spiny cheeked	9
MFDC0013	Froggy	91922-92722	EM36	spiny cheeked	2
MFDC0021	Froggy	91922-92722	EM36	red wattlebird	3
MFDC0025	Froggy	91922-92722	EM36	spiny cheeked	2
MFDC0025	Froggy	91922-92722	EM36	yellow plumed	3
MFDC0026	Froggy	91922-92722	EM36	spiny cheeked	3
MFDC0030	Froggy	91922-92722	EM36	red wattlebird	5
MFDC0031	Froggy	91922-92722	EM36	red wattlebird	3
MFDC0037	Froggy	91922-92722	EM36	yellow plumed	2
MFDC0038	Froggy	91922-92722	EM36	spiny cheeked	1
MFDC0039	Froggy	91922-92722	EM36	spiny cheeked	6
MFDC0043	Froggy	91922-92722	EM36	red wattlebird	3
MFDC0044	Froggy	91922-92722	EM36	red wattlebird	2
MFDC0049	Froggy	91922-92722	EM36	spiny cheeked	5
MFDC0050	Froggy	91922-92722	EM36	yellow plumed	3
MFDC0054	Froggy	91922-92722	EM36	spiny cheeked	5
MFDC0058	Froggy	91922-92722	EM36	spiny cheeked	7
MFDC0061	Froggy	91922-92722	EM36	red wattlebird	2
MFDC0063	Froggy	91922-92722	EM36	spiny cheeked	4
MFDC0065	Froggy	91922-92722	EM36	red wattlebird	9
MFDC0072	Froggy	91922-92722	EM36	red wattlebird	3
MFDC0001	Kangaroo	91322-92022	EM18	black eared miner	1
MFDC0003	Kangaroo	91322-92022	EM18	spiny cheeked	4
MFDC0004	Kangaroo	91322-92022	EM18	spiny cheeked	2
MFDC0005	Kangaroo	91322-92022	EM18	spiny cheeked	5
MFDC0006	Kangaroo	91322-92022	EM18	yellow plumed	1
MFDC0009	Kangaroo	91322-92022	EM18	spiny cheeked	3
MFDC0011	Kangaroo	91322-92022	EM18	spiny cheeked	3
MFDC0012	Kangaroo	91322-92022	EM18	spiny cheeked	3
MFDC0013	Kangaroo	91322-92022	EM18	yellow plumed	4
MFDC0018	Kangaroo	91322-92022	EM18	spiny cheeked	6
MFDC0021	Kangaroo	91322-92022	EM18	spiny cheeked	7
MFDC0024	Kangaroo	91322-92022	EM18	spiny cheeked	3
MFDC0025	Kangaroo	91322-92022	EM18	spiny cheeked	2
MFDC0027	Kangaroo	91322-92022	EM18	yellow plumed	1
MFDC0029	Kangaroo	91322-92022	EM18	yellow plumed	2
MFDC0031	Kangaroo	91322-92022	EM18	spiny cheeked	3
MFDC0031	Kangaroo	91322-92022	EM18	spiny cheeked	10
MFDC0033	Kangaroo	91322-92022	EM18	yellow plumed	2
MFDC0034	Kangaroo	91322-92022	EM18	spiny cheeked	5
MFDC0035	Kangaroo	91322-92022	EM18	yellow plumed	5
MFDC0038	Kangaroo	91322-92022	EM18	yellow plumed	2
MFDC0039	Kangaroo	91322-92022	EM18	yellow plumed	5
MFDC0040	Kangaroo	91322-92022	EM18	spiny cheeked	2
MFDC0042	Kangaroo	91322-92022	EM18	yellow plumed	8
MFDC0043	Kangaroo	91322-92022	EM18	spiny cheeked	3
MFDC0046	Kangaroo	91322-92022	EM18	spiny cheeked	1
MFDC0049	Kangaroo	91322-92022	EM18	spiny cheeked	4
MFDC0049	Kangaroo	91322-92022	EM18	spiny cheeked	8
MFDC0051	Kangaroo	91322-92022	EM18	spiny cheeked	1
MFDC0051	Kangaroo	91322-92022	EM18	spiny cheeked	3
MFDC0054	Kangaroo	91322-92022	EM18	yellow plumed	6
MFDC0056	Kangaroo	91322-92022	EM18	spiny cheeked	13
MFDC0058	Kangaroo	91322-92022	EM18	spiny cheeked	3
MFDC0058	Kangaroo	91322-92022	EM18	spiny cheeked	10
MFDC0059	Kangaroo	91322-92022	EM18	spiny cheeked	1
MFDC0061	Kangaroo	91322-92022	EM18	spiny cheeked	1
MFDC0062	Kangaroo	91322-92022	EM18	spiny cheeked	1
MFDC0063	Kangaroo	91322-92022	EM18	spiny cheeked	3
MFDC0064	Kangaroo	91322-92022	EM18	spiny cheeked	5
MFDC0065	Kangaroo	91322-92022	EM18	spiny cheeked	7
MFDC0069	Kangaroo	91322-92022	EM18	spiny cheeked	8
MFDC0072	Kangaroo	91322-92022	EM18	spiny cheeked	4
MFDC0073	Kangaroo	91322-92022	EM18	spiny cheeked	5
MFDC0074	Kangaroo	91322-92022	EM18	spiny cheeked	5
MFDC0077	Kangaroo	91322-92022	EM18	spiny cheeked	3
MFDC0078	Kangaroo	91322-92022	EM18	yellow plumed	3
MFDC0079	Kangaroo	91322-92022	EM18	yellow plumed	8
MFDC0088	Kangaroo	91322-92022	EM18	spiny cheeked	1
MFDC0091	Kangaroo	91322-92022	EM18	spiny cheeked	13
MFDC0093	Kangaroo	91322-92022	EM18	yellow plumed	6
MFDC0094	Kangaroo	91322-92022	EM18	yellow plumed	8
MFDC0095	Kangaroo	91322-92022	EM18	yellow plumed	6
MFDC0097	Kangaroo	91322-92022	EM18	yellow plumed	1
MFDC0098	Kangaroo	91322-92022	EM18	yellow plumed	4
MFDC0099	Kangaroo	91322-92022	EM18	yellow plumed	5
MFDC0100	Kangaroo	91322-92022	EM18	spiny cheeked	3
MFDC0101	Kangaroo	91322-92022	EM18	yellow plumed	4
MFDC0102	Kangaroo	91322-92022	EM18	yellow plumed	2
MFDC0103	Kangaroo	91322-92022	EM18	spiny cheeked	2
MFDC0105	Kangaroo	91322-92022	EM18	black eared miner	12
MFDC0107	Kangaroo	91322-92022	EM18	spiny cheeked	2
MFDC0108	Kangaroo	91322-92022	EM18	spiny cheeked	2
MFDC0109	Kangaroo	91322-92022	EM18	yellow plumed	6
MFDC0111	Kangaroo	91322-92022	EM18	spiny cheeked	1
MFDC0112	Kangaroo	91322-92022	EM18	yellow plumed	2
MFDC0116	Kangaroo	91322-92022	EM18	spiny cheeked	3
MFDC0117	Kangaroo	91322-92022	EM18	spiny cheeked	8
MFDC0118	Kangaroo	91322-92022	EM18	spiny cheeked	4
MFDC0121	Kangaroo	91322-92022	EM18	yellow plumed	5
MFDC0122	Kangaroo	91322-92022	EM18	yellow plumed	2
MFDC0124	Kangaroo	91322-92022	EM18	spiny cheeked	3
MFDC0128	Kangaroo	91322-92022	EM18	spiny cheeked	9
MFDC0132	Kangaroo	91322-92022	EM18	spiny cheeked	4
MFDC0133	Kangaroo	91322-92022	EM18	yellow plumed	3
MFDC0134	Kangaroo	91322-92022	EM18	spiny cheeked	1
MFDC0135	Kangaroo	91322-92022	EM18	spiny cheeked	4
MFDC0139	Kangaroo	91322-92022	EM18	spiny cheeked	4
MFDC0141	Kangaroo	91322-92022	EM18	spiny cheeked	4
MFDC0144	Kangaroo	91322-92022	EM18	spiny cheeked	7
MFDC0146	Kangaroo	91322-92022	EM18	spiny cheeked	5
MFDC0147	Kangaroo	91322-92022	EM18	spiny cheeked	7
MFDC0149	Kangaroo	91322-92022	EM18	spiny cheeked	8
MFDC0150	Kangaroo	91322-92022	EM18	spiny cheeked	4
MFDC0151	Kangaroo	91322-92022	EM18	yellow plumed	3
MFDC0152	Kangaroo	91322-92022	EM18	spiny cheeked	5
MFDC0153	Kangaroo	91322-92022	EM18	spiny cheeked	2
MFDC0155	Kangaroo	91322-92022	EM18	spiny cheeked	4
MFDC0156	Kangaroo	91322-92022	EM18	spiny cheeked	6
MFDC0158	Kangaroo	91322-92022	EM18	spiny cheeked	3
MFDC0162	Kangaroo	91322-92022	EM18	spiny cheeked	8
MFDC0166	Kangaroo	91322-92022	EM18	spiny cheeked	12
MFDC0168	Kangaroo	91322-92022	EM18	spiny cheeked	7
MFDC0170	Kangaroo	91322-92022	EM18	spiny cheeked	2
MFDC0171	Kangaroo	91322-92022	EM18	spiny cheeked	5
MFDC0172	Kangaroo	91322-92022	EM18	spiny cheeked	8
MFDC0173	Kangaroo	91322-92022	EM18	spiny cheeked	3
MFDC0175	Kangaroo	91322-92022	EM18	spiny cheeked	7
MFDC0177	Kangaroo	91322-92022	EM18	spiny cheeked	2
MFDC0178	Kangaroo	91322-92022	EM18	spiny cheeked	2
MFDC0178	Kangaroo	91322-92022	EM18	spiny cheeked	4
MFDC0179	Kangaroo	91322-92022	EM18	spiny cheeked	14
MFDC0182	Kangaroo	91322-92022	EM18	spiny cheeked	7
MFDC0183	Kangaroo	91322-92022	EM18	spiny cheeked	1
MFDC0185	Kangaroo	91322-92022	EM18	spiny cheeked	7
MFDC0186	Kangaroo	91322-92022	EM18	spiny cheeked	1
MFDC0186	Kangaroo	91322-92022	EM18	black eared miner	9
MFDC0190	Kangaroo	91322-92022	EM18	spiny cheeked	3
MFDC0192	Kangaroo	91322-92022	EM18	spiny cheeked	13
MFDC0194	Kangaroo	91322-92022	EM18	spiny cheeked	2
MFDC0195	Kangaroo	91322-92022	EM18	spiny cheeked	9
MFDC0198	Kangaroo	91322-92022	EM18	yellow plumed	3
MFDC0199	Kangaroo	91322-92022	EM18	spiny cheeked	4
MFDC0200	Kangaroo	91322-92022	EM18	spiny cheeked	1
MFDC0201	Kangaroo	91322-92022	EM18	yellow plumed	7
MFDC0202	Kangaroo	91322-92022	EM18	spiny cheeked	3
MFDC0203	Kangaroo	91322-92022	EM18	spiny cheeked	3
MFDC0205	Kangaroo	91322-92022	EM18	spiny cheeked	8
MFDC0206	Kangaroo	91322-92022	EM18	spiny cheeked	12
MFDC0208	Kangaroo	91322-92022	EM18	spiny cheeked	2
MFDC0209	Kangaroo	91322-92022	EM18	spiny cheeked	2
MFDC0210	Kangaroo	91322-92022	EM18	spiny cheeked	15
MFDC0212	Kangaroo	91322-92022	EM18	spiny cheeked	3
MFDC0215	Kangaroo	91322-92022	EM18	spiny cheeked	4
MFDC0216	Kangaroo	91322-92022	EM18	spiny cheeked	7
MFDC0217	Kangaroo	91322-92022	EM18	spiny cheeked	3
MFDC0218	Kangaroo	91322-92022	EM18	spiny cheeked	9
MFDC0219	Kangaroo	91322-92022	EM18	spiny cheeked	3
MFDC0219	Kangaroo	91322-92022	EM18	black eared miner	16
MFDC0219	Kangaroo	91322-92022	EM18	black eared miner	15
MFDC0223	Kangaroo	91322-92022	EM18	spiny cheeked	5
MFDC0225	Kangaroo	91322-92022	EM18	spiny cheeked	1
MFDC0226	Kangaroo	91322-92022	EM18	spiny cheeked	5
MFDC0228	Kangaroo	91322-92022	EM18	black eared miner	5
MFDC0229	Kangaroo	91322-92022	EM18	spiny cheeked	5
MFDC0230	Kangaroo	91322-92022	EM18	yellow plumed	10
MFDC0232	Kangaroo	91322-92022	EM18	spiny cheeked	2
MFDC0233	Kangaroo	91322-92022	EM18	spiny cheeked	2
MFDC0234	Kangaroo	91322-92022	EM18	spiny cheeked	4
MFDC0236	Kangaroo	91322-92022	EM18	spiny cheeked	3
MFDC0236	Kangaroo	91322-92022	EM18	spiny cheeked	10
MFDC0238	Kangaroo	91322-92022	EM18	spiny cheeked	4
MFDC0240	Kangaroo	91322-92022	EM18	spiny cheeked	6
MFDC0242	Kangaroo	91322-92022	EM18	spiny cheeked	10
MFDC0001	Kangaroo	91322-92022	EM19	yellow plumed	1
MFDC0002	Kangaroo	91322-92022	EM19	yellow plumed	4
MFDC0005	Kangaroo	91322-92022	EM19	spiny cheeked	1
MFDC0006	Kangaroo	91322-92022	EM19	spiny cheeked	4
MFDC0008	Kangaroo	91322-92022	EM19	spiny cheeked	7
MFDC0010	Kangaroo	91322-92022	EM19	spiny cheeked	7
MFDC0011	Kangaroo	91322-92022	EM19	spiny cheeked	1
MFDC0016	Kangaroo	91322-92022	EM19	spiny cheeked	6
MFDC0017	Kangaroo	91322-92022	EM19	spiny cheeked	1
MFDC0018	Kangaroo	91322-92022	EM19	spiny cheeked	3
MFDC0019	Kangaroo	91322-92022	EM19	spiny cheeked	2
MFDC0020	Kangaroo	91322-92022	EM19	spiny cheeked	8
MFDC0021	Kangaroo	91322-92022	EM19	spiny cheeked	4
MFDC0022	Kangaroo	91322-92022	EM19	spiny cheeked	3
MFDC0023	Kangaroo	91322-92022	EM19	spiny cheeked	7
MFDC0024	Kangaroo	91322-92022	EM19	yellow plumed	1
MFDC0029	Kangaroo	91322-92022	EM19	yellow plumed	1
MFDC0030	Kangaroo	91322-92022	EM19	spiny cheeked	3
MFDC0034	Kangaroo	91322-92022	EM19	yellow plumed	12
MFDC0035	Kangaroo	91322-92022	EM19	yellow plumed	9
MFDC0036	Kangaroo	91322-92022	EM19	yellow plumed	2
MFDC0038	Kangaroo	91322-92022	EM19	yellow plumed	4
MFDC0039	Kangaroo	91322-92022	EM19	yellow plumed	8
MFDC0042	Kangaroo	91322-92022	EM19	yellow plumed	6
MFDC0043	Kangaroo	91322-92022	EM19	yellow plumed	6
MFDC0046	Kangaroo	91322-92022	EM19	yellow plumed	5
MFDC0048	Kangaroo	91322-92022	EM19	yellow plumed	9
MFDC0051	Kangaroo	91322-92022	EM19	yellow plumed	3
MFDC0056	Kangaroo	91322-92022	EM19	yellow plumed	10
MFDC0058	Kangaroo	91322-92022	EM19	yellow plumed	6
MFDC0060	Kangaroo	91322-92022	EM19	yellow plumed	4
MFDC0061	Kangaroo	91322-92022	EM19	spiny cheeked	2
MFDC0062	Kangaroo	91322-92022	EM19	yellow plumed	6
MFDC0063	Kangaroo	91322-92022	EM19	spiny cheeked	3
MFDC0071	Kangaroo	91322-92022	EM19	yellow plumed	11
MFDC0076	Kangaroo	91322-92022	EM19	yellow plumed	10
MFDC0084	Kangaroo	91322-92022	EM19	yellow plumed	1
MFDC0089	Kangaroo	91322-92022	EM19	yellow plumed	7
MFDC0096	Kangaroo	91322-92022	EM19	yellow plumed	1
MFDC0104	Kangaroo	91322-92022	EM19	spiny cheeked	3
MFDC0105	Kangaroo	91322-92022	EM19	yellow plumed	6
MFDC0109	Kangaroo	91322-92022	EM19	yellow plumed	3
MFDC0110	Kangaroo	91322-92022	EM19	spiny cheeked	4
MFDC0111	Kangaroo	91322-92022	EM19	spiny cheeked	5
MFDC0112	Kangaroo	91322-92022	EM19	spiny cheeked	5
MFDC0114	Kangaroo	91322-92022	EM19	spiny cheeked	7
MFDC0116	Kangaroo	91322-92022	EM19	spiny cheeked	1
MFDC0117	Kangaroo	91322-92022	EM19	yellow plumed	3
MFDC0118	Kangaroo	91322-92022	EM19	spiny cheeked	10
MFDC0119	Kangaroo	91322-92022	EM19	spiny cheeked	2
MFDC0120	Kangaroo	91322-92022	EM19	spiny cheeked	7
MFDC0121	Kangaroo	91322-92022	EM19	spiny cheeked	5
MFDC0122	Kangaroo	91322-92022	EM19	spiny cheeked	2
MFDC0123	Kangaroo	91322-92022	EM19	spiny cheeked	4
MFDC0124	Kangaroo	91322-92022	EM19	yellow plumed	7
MFDC0125	Kangaroo	91322-92022	EM19	spiny cheeked	4
MFDC0126	Kangaroo	91322-92022	EM19	spiny cheeked	1
MFDC0127	Kangaroo	91322-92022	EM19	yellow plumed	8
MFDC0128	Kangaroo	91322-92022	EM19	spiny cheeked	5
MFDC0129	Kangaroo	91322-92022	EM19	spiny cheeked	3
MFDC0130	Kangaroo	91322-92022	EM19	spiny cheeked	2
MFDC0133	Kangaroo	91322-92022	EM19	spiny cheeked	7
MFDC0141	Kangaroo	91322-92022	EM19	spiny cheeked	7
MFDC0148	Kangaroo	91322-92022	EM19	spiny cheeked	2
MFDC0163	Kangaroo	91322-92022	EM19	spiny cheeked	3
MFDC0170	Kangaroo	91322-92022	EM19	spiny cheeked	3
MFDC0171	Kangaroo	91322-92022	EM19	spiny cheeked	8
MFDC0183	Kangaroo	91322-92022	EM19	spiny cheeked	2
MFDC0184	Kangaroo	91322-92022	EM19	spiny cheeked	2
MFDC0187	Kangaroo	91322-92022	EM19	spiny cheeked	1
MFDC0190	Kangaroo	91322-92022	EM19	spiny cheeked	8
MFDC0193	Kangaroo	91322-92022	EM19	spiny cheeked	4
MFDC0195	Kangaroo	91322-92022	EM19	spiny cheeked	6
MFDC0196	Kangaroo	91322-92022	EM19	spiny cheeked	1
MFDC0197	Kangaroo	91322-92022	EM19	spiny cheeked	3
MFDC0197	Kangaroo	91322-92022	EM19	spiny cheeked	6
MFDC0198	Kangaroo	91322-92022	EM19	yellow plumed	7
MFDC0199	Kangaroo	91322-92022	EM19	spiny cheeked	2
MFDC0200	Kangaroo	91322-92022	EM19	spiny cheeked	8
MFDC0201	Kangaroo	91322-92022	EM19	spiny cheeked	5
MFDC0203	Kangaroo	91322-92022	EM19	spiny cheeked	2
MFDC0205	Kangaroo	91322-92022	EM19	spiny cheeked	9
MFDC0208	Kangaroo	91322-92022	EM19	spiny cheeked	1
MFDC0208	Kangaroo	91322-92022	EM19	spiny cheeked	2
MFDC0210	Kangaroo	91322-92022	EM19	yellow plumed	4
MFDC0211	Kangaroo	91322-92022	EM19	spiny cheeked	4
MFDC0213	Kangaroo	91322-92022	EM19	spiny cheeked	1
MFDC0213	Kangaroo	91322-92022	EM19	spiny cheeked	5
MFDC0214	Kangaroo	91322-92022	EM19	yellow plumed	4
MFDC0217	Kangaroo	91322-92022	EM19	spiny cheeked	3
MFDC0218	Kangaroo	91322-92022	EM19	spiny cheeked	4
MFDC0219	Kangaroo	91322-92022	EM19	spiny cheeked	5
MFDC0220	Kangaroo	91322-92022	EM19	yellow plumed	5
MFDC0221	Kangaroo	91322-92022	EM19	spiny cheeked	8
MFDC0222	Kangaroo	91322-92022	EM19	spiny cheeked	5
MFDC0224	Kangaroo	91322-92022	EM19	spiny cheeked	6
MFDC0225	Kangaroo	91322-92022	EM19	spiny cheeked	2
MFDC0226	Kangaroo	91322-92022	EM19	spiny cheeked	7
MFDC0228	Kangaroo	91322-92022	EM19	spiny cheeked	6
MFDC0231	Kangaroo	91322-92022	EM19	spiny cheeked	5
MFDC0234	Kangaroo	91322-92022	EM19	spiny cheeked	6
MFDC0236	Kangaroo	91322-92022	EM19	yellow plumed	9
MFDC0237	Kangaroo	91322-92022	EM19	yellow plumed	2
MFDC0238	Kangaroo	91322-92022	EM19	yellow plumed	4
MFDC0239	Kangaroo	91322-92022	EM19	yellow plumed	8
MFDC0241	Kangaroo	91322-92022	EM19	yellow plumed	8
MFDC0242	Kangaroo	91322-92022	EM19	spiny cheeked	5
MFDC0243	Kangaroo	91322-92022	EM19	spiny cheeked	2
MFDC0244	Kangaroo	91322-92022	EM19	yellow plumed	3
MFDC0245	Kangaroo	91322-92022	EM19	yellow plumed	1
MFDC0246	Kangaroo	91322-92022	EM19	spiny cheeked	4
MFDC0247	Kangaroo	91322-92022	EM19	spiny cheeked	3
MFDC0249	Kangaroo	91322-92022	EM19	spiny cheeked	3
MFDC0250	Kangaroo	91322-92022	EM19	spiny cheeked	1
MFDC0251	Kangaroo	91322-92022	EM19	spiny cheeked	5
MFDC0252	Kangaroo	91322-92022	EM19	spiny cheeked	5
MFDC0254	Kangaroo	91322-92022	EM19	yellow plumed	5
MFDC0256	Kangaroo	91322-92022	EM19	yellow plumed	5
MFDC0258	Kangaroo	91322-92022	EM19	yellow plumed	2
MFDC0260	Kangaroo	91322-92022	EM19	yellow plumed	1
MFDC0261	Kangaroo	91322-92022	EM19	yellow plumed	6
MFDC0262	Kangaroo	91322-92022	EM19	yellow plumed	11
MFDC0264	Kangaroo	91322-92022	EM19	yellow plumed	6
MFDC0266	Kangaroo	91322-92022	EM19	spiny cheeked	4
MFDC0267	Kangaroo	91322-92022	EM19	spiny cheeked	3
MFDC0268	Kangaroo	91322-92022	EM19	spiny cheeked	10
MFDC0269	Kangaroo	91322-92022	EM19	yellow plumed	7
MFDC0002	Kangaroo	91322-92022	EM22	yellow plumed	2
MFDC0003	Kangaroo	91322-92022	EM22	yellow plumed	6
MFDC0004	Kangaroo	91322-92022	EM22	yellow plumed	1
MFDC0005	Kangaroo	91322-92022	EM22	yellow plumed	6
MFDC0007	Kangaroo	91322-92022	EM22	yellow plumed	1
MFDC0009	Kangaroo	91322-92022	EM22	yellow plumed	5
MFDC0016	Kangaroo	91322-92022	EM22	yellow plumed	1
MFDC0017	Kangaroo	91322-92022	EM22	yellow plumed	12
MFDC0019	Kangaroo	91322-92022	EM22	yellow plumed	5
MFDC0032	Kangaroo	91322-92022	EM22	yellow plumed	4
MFDC0036	Kangaroo	91322-92022	EM22	yellow plumed	7
MFDC0036	Kangaroo	91322-92022	EM22	yellow plumed	12
MFDC0038	Kangaroo	91322-92022	EM22	yellow plumed	4
MFDC0039	Kangaroo	91322-92022	EM22	yellow plumed	7
MFDC0040	Kangaroo	91322-92022	EM22	yellow plumed	11
MFDC0041	Kangaroo	91322-92022	EM22	yellow plumed	10
MFDC0043	Kangaroo	91322-92022	EM22	yellow plumed	8
MFDC0044	Kangaroo	91322-92022	EM22	yellow plumed	6
MFDC0047	Kangaroo	91322-92022	EM22	yellow plumed	7
MFDC0048	Kangaroo	91322-92022	EM22	yellow plumed	5
MFDC0049	Kangaroo	91322-92022	EM22	yellow plumed	1
MFDC0051	Kangaroo	91322-92022	EM22	yellow plumed	2
MFDC0053	Kangaroo	91322-92022	EM22	yellow plumed	3
MFDC0054	Kangaroo	91322-92022	EM22	yellow plumed	5
MFDC0054	Kangaroo	91322-92022	EM22	yellow plumed	8
MFDC0057	Kangaroo	91322-92022	EM22	yellow plumed	2
MFDC0058	Kangaroo	91322-92022	EM22	yellow plumed	1
MFDC0059	Kangaroo	91322-92022	EM22	yellow plumed	5
MFDC0060	Kangaroo	91322-92022	EM22	yellow plumed	1
MFDC0061	Kangaroo	91322-92022	EM22	yellow plumed	2
MFDC0063	Kangaroo	91322-92022	EM22	yellow plumed	9
MFDC0064	Kangaroo	91322-92022	EM22	yellow plumed	1
MFDC0066	Kangaroo	91322-92022	EM22	yellow plumed	1
MFDC0067	Kangaroo	91322-92022	EM22	yellow plumed	8
MFDC0068	Kangaroo	91322-92022	EM22	yellow plumed	11
MFDC0069	Kangaroo	91322-92022	EM22	yellow plumed	6
MFDC0071	Kangaroo	91322-92022	EM22	yellow plumed	7
MFDC0073	Kangaroo	91322-92022	EM22	yellow plumed	3
MFDC0074	Kangaroo	91322-92022	EM22	yellow plumed	2
MFDC0075	Kangaroo	91322-92022	EM22	yellow plumed	4
MFDC0077	Kangaroo	91322-92022	EM22	yellow plumed	7
MFDC0078	Kangaroo	91322-92022	EM22	yellow plumed	8
MFDC0082	Kangaroo	91322-92022	EM22	yellow plumed	3
MFDC0085	Kangaroo	91322-92022	EM22	yellow plumed	2
MFDC0086	Kangaroo	91322-92022	EM22	yellow plumed	10
MFDC0087	Kangaroo	91322-92022	EM22	yellow plumed	8
MFDC0088	Kangaroo	91322-92022	EM22	yellow plumed	7
MFDC0090	Kangaroo	91322-92022	EM22	yellow plumed	1
MFDC0090	Kangaroo	91322-92022	EM22	yellow plumed	5
MFDC0091	Kangaroo	91322-92022	EM22	yellow plumed	3
MFDC0094	Kangaroo	91322-92022	EM22	yellow plumed	1
MFDC0097	Kangaroo	91322-92022	EM22	yellow plumed	13
MFDC0137	Kangaroo	91322-92022	EM22	yellow plumed	6
MFDC0138	Kangaroo	91322-92022	EM22	yellow plumed	6
MFDC0140	Kangaroo	91322-92022	EM22	yellow plumed	3
MFDC0141	Kangaroo	91322-92022	EM22	yellow plumed	11
MFDC0145	Kangaroo	91322-92022	EM22	yellow plumed	10
MFDC0146	Kangaroo	91322-92022	EM22	yellow plumed	4
MFDC0147	Kangaroo	91322-92022	EM22	yellow plumed	3
MFDC0148	Kangaroo	91322-92022	EM22	yellow plumed	3
MFDC0149	Kangaroo	91322-92022	EM22	yellow plumed	9
MFDC0150	Kangaroo	91322-92022	EM22	yellow plumed	9
MFDC0151	Kangaroo	91322-92022	EM22	yellow plumed	2
MFDC0153	Kangaroo	91322-92022	EM22	yellow plumed	2
MFDC0154	Kangaroo	91322-92022	EM22	yellow plumed	6
MFDC0155	Kangaroo	91322-92022	EM22	yellow plumed	4
MFDC0156	Kangaroo	91322-92022	EM22	yellow plumed	2
MFDC0157	Kangaroo	91322-92022	EM22	yellow plumed	8
MFDC0158	Kangaroo	91322-92022	EM22	yellow plumed	2
MFDC0160	Kangaroo	91322-92022	EM22	yellow plumed	4
MFDC0161	Kangaroo	91322-92022	EM22	yellow plumed	5
MFDC0162	Kangaroo	91322-92022	EM22	yellow plumed	5
MFDC0164	Kangaroo	91322-92022	EM22	yellow plumed	6
MFDC0165	Kangaroo	91322-92022	EM22	spiny cheeked	10
MFDC0166	Kangaroo	91322-92022	EM22	spiny cheeked	6
MFDC0167	Kangaroo	91322-92022	EM22	yellow plumed	8
MFDC0168	Kangaroo	91322-92022	EM22	yellow plumed	5
MFDC0170	Kangaroo	91322-92022	EM22	yellow plumed	4
MFDC0172	Kangaroo	91322-92022	EM22	yellow plumed	7
MFDC0174	Kangaroo	91322-92022	EM22	yellow plumed	7
MFDC0175	Kangaroo	91322-92022	EM22	yellow plumed	5
MFDC0176	Kangaroo	91322-92022	EM22	yellow plumed	1
MFDC0177	Kangaroo	91322-92022	EM22	yellow plumed	8
MFDC0178	Kangaroo	91322-92022	EM22	yellow plumed	3
MFDC0364	Kangaroo	91322-92022	EM22	yellow plumed	3
MFDC0365	Kangaroo	91322-92022	EM22	yellow plumed	4
MFDC0367	Kangaroo	91322-92022	EM22	yellow plumed	15
MFDC0368	Kangaroo	91322-92022	EM22	yellow plumed	5
MFDC0370	Kangaroo	91322-92022	EM22	yellow plumed	1
MFDC0371	Kangaroo	91322-92022	EM22	yellow plumed	3
MFDC0374	Kangaroo	91322-92022	EM22	yellow plumed	7
MFDC0375	Kangaroo	91322-92022	EM22	yellow plumed	8
MFDC0376	Kangaroo	91322-92022	EM22	yellow plumed	2
MFDC0377	Kangaroo	91322-92022	EM22	yellow plumed	10
MFDC0379	Kangaroo	91322-92022	EM22	yellow plumed	5
MFDC0383	Kangaroo	91322-92022	EM22	yellow plumed	9
MFDC0386	Kangaroo	91322-92022	EM22	yellow plumed	7
MFDC0387	Kangaroo	91322-92022	EM22	yellow plumed	3
MFDC0388	Kangaroo	91322-92022	EM22	yellow plumed	7
MFDC0389	Kangaroo	91322-92022	EM22	yellow plumed	4
MFDC0390	Kangaroo	91322-92022	EM22	yellow plumed	6
MFDC0391	Kangaroo	91322-92022	EM22	yellow plumed	3
MFDC0395	Kangaroo	91322-92022	EM22	yellow plumed	4
MFDC0397	Kangaroo	91322-92022	EM22	yellow plumed	4
MFDC0398	Kangaroo	91322-92022	EM22	yellow plumed	2
MFDC0404	Kangaroo	91322-92022	EM22	yellow plumed	3
MFDC0408	Kangaroo	91322-92022	EM22	yellow plumed	3
MFDC0410	Kangaroo	91322-92022	EM22	yellow plumed	2
MFDC0413	Kangaroo	91322-92022	EM22	yellow plumed	1
MFDC0417	Kangaroo	91322-92022	EM22	yellow plumed	5
MFDC0418	Kangaroo	91322-92022	EM22	yellow plumed	5
MFDC0420	Kangaroo	91322-92022	EM22	yellow plumed	4
MFDC0425	Kangaroo	91322-92022	EM22	yellow plumed	6
MFDC0428	Kangaroo	91322-92022	EM22	yellow plumed	7
MFDC0429	Kangaroo	91322-92022	EM22	yellow plumed	2
MFDC0430	Kangaroo	91322-92022	EM22	yellow plumed	7
MFDC0437	Kangaroo	91322-92022	EM22	yellow plumed	1
MFDC0438	Kangaroo	91322-92022	EM22	yellow plumed	3
MFDC0439	Kangaroo	91322-92022	EM22	yellow plumed	8
MFDC0440	Kangaroo	91322-92022	EM22	yellow plumed	4
MFDC0441	Kangaroo	91322-92022	EM22	yellow plumed	2
MFDC0442	Kangaroo	91322-92022	EM22	yellow plumed	9
MFDC0444	Kangaroo	91322-92022	EM22	yellow plumed	7
MFDC0447	Kangaroo	91322-92022	EM22	yellow plumed	9
MFDC0448	Kangaroo	91322-92022	EM22	yellow plumed	1
MFDC0448	Kangaroo	91322-92022	EM22	spiny cheeked	6
MFDC0450	Kangaroo	91322-92022	EM22	yellow plumed	3
MFDC0452	Kangaroo	91322-92022	EM22	yellow plumed	0
MFDC0453	Kangaroo	91322-92022	EM22	spiny cheeked	4
MFDC0455	Kangaroo	91322-92022	EM22	yellow plumed	7
MFDC0456	Kangaroo	91322-92022	EM22	yellow plumed	8
MFDC0457	Kangaroo	91322-92022	EM22	yellow plumed	11
MFDC0458	Kangaroo	91322-92022	EM22	yellow plumed	3
MFDC0459	Kangaroo	91322-92022	EM22	yellow plumed	4
MFDC0461	Kangaroo	91322-92022	EM22	yellow plumed	10
MFDC0463	Kangaroo	91322-92022	EM22	yellow plumed	6
MFDC0464	Kangaroo	91322-92022	EM22	yellow plumed	9
MFDC0465	Kangaroo	91322-92022	EM22	yellow plumed	8
MFDC0466	Kangaroo	91322-92022	EM22	yellow plumed	6
MFDC0467	Kangaroo	91322-92022	EM22	yellow plumed	1
MFDC0468	Kangaroo	91322-92022	EM22	yellow plumed	8
MFDC0469	Kangaroo	91322-92022	EM22	yellow plumed	5
MFDC0470	Kangaroo	91322-92022	EM22	yellow plumed	3
MFDC0471	Kangaroo	91322-92022	EM22	yellow plumed	3
MFDC0474	Kangaroo	91322-92022	EM22	yellow plumed	1
MFDC0475	Kangaroo	91322-92022	EM22	yellow plumed	10
MFDC0477	Kangaroo	91322-92022	EM22	yellow plumed	4
MFDC0479	Kangaroo	91322-92022	EM22	yellow plumed	2
MFDC0480	Kangaroo	91322-92022	EM22	yellow plumed	5
MFDC0481	Kangaroo	91322-92022	EM22	yellow plumed	3
MFDC0482	Kangaroo	91322-92022	EM22	yellow plumed	11
MFDC0484	Kangaroo	91322-92022	EM22	yellow plumed	8
MFDC0485	Kangaroo	91322-92022	EM22	yellow plumed	6
MFDC0486	Kangaroo	91322-92022	EM22	yellow plumed	2
MFDC0487	Kangaroo	91322-92022	EM22	yellow plumed	5
MFDC0489	Kangaroo	91322-92022	EM22	yellow plumed	7
MFDC0491	Kangaroo	91322-92022	EM22	yellow plumed	5
MFDC0492	Kangaroo	91322-92022	EM22	yellow plumed	3
MFDC0493	Kangaroo	91322-92022	EM22	yellow plumed	3
MFDC0495	Kangaroo	91322-92022	EM22	yellow plumed	5
MFDC0495	Kangaroo	91322-92022	EM22	yellow plumed	8
MFDC0496	Kangaroo	91322-92022	EM22	yellow plumed	11
MFDC0497	Kangaroo	91322-92022	EM22	yellow plumed	4
MFDC0498	Kangaroo	91322-92022	EM22	yellow plumed	13
MFDC0499	Kangaroo	91322-92022	EM22	yellow plumed	4
MFDC0500	Kangaroo	91322-92022	EM22	yellow plumed	6
MFDC0501	Kangaroo	91322-92022	EM22	yellow plumed	2
MFDC0503	Kangaroo	91322-92022	EM22	yellow plumed	10
MFDC0506	Kangaroo	91322-92022	EM22	yellow plumed	3
MFDC0507	Kangaroo	91322-92022	EM22	yellow plumed	7
MFDC0510	Kangaroo	91322-92022	EM22	yellow plumed	7
MFDC0510	Kangaroo	91322-92022	EM22	yellow plumed	14
MFDC0511	Kangaroo	91322-92022	EM22	yellow plumed	7
MFDC0512	Kangaroo	91322-92022	EM22	yellow plumed	6
MFDC0513	Kangaroo	91322-92022	EM22	yellow plumed	1
MFDC0514	Kangaroo	91322-92022	EM22	yellow plumed	9
MFDC0517	Kangaroo	91322-92022	EM22	yellow plumed	5
MFDC0520	Kangaroo	91322-92022	EM22	yellow plumed	11
MFDC0521	Kangaroo	91322-92022	EM22	yellow plumed	6
MFDC0522	Kangaroo	91322-92022	EM22	yellow plumed	9
MFDC0526	Kangaroo	91322-92022	EM22	yellow plumed	3
MFDC0528	Kangaroo	91322-92022	EM22	yellow plumed	2
MFDC0529	Kangaroo	91322-92022	EM22	yellow plumed	7
MFDC0531	Kangaroo	91322-92022	EM22	yellow plumed	4
MFDC0533	Kangaroo	91322-92022	EM22	yellow plumed	10
MFDC0534	Kangaroo	91322-92022	EM22	yellow plumed	6
MFDC0538	Kangaroo	91322-92022	EM22	yellow plumed	5
MFDC0539	Kangaroo	91322-92022	EM22	yellow plumed	5
MFDC0540	Kangaroo	91322-92022	EM22	yellow plumed	11
MFDC0542	Kangaroo	91322-92022	EM22	yellow plumed	3
MFDC0547	Kangaroo	91322-92022	EM22	yellow plumed	8
MFDC0548	Kangaroo	91322-92022	EM22	yellow plumed	12
MFDC0550	Kangaroo	91322-92022	EM22	yellow plumed	11
MFDC0551	Kangaroo	91322-92022	EM22	yellow plumed	2
MFDC0552	Kangaroo	91322-92022	EM22	yellow plumed	4
MFDC0553	Kangaroo	91322-92022	EM22	yellow plumed	3
MFDC0555	Kangaroo	91322-92022	EM22	yellow plumed	5
MFDC0556	Kangaroo	91322-92022	EM22	yellow plumed	9
MFDC0557	Kangaroo	91322-92022	EM22	yellow plumed	3
MFDC0558	Kangaroo	91322-92022	EM22	yellow plumed	3
MFDC0559	Kangaroo	91322-92022	EM22	yellow plumed	1
MFDC0560	Kangaroo	91322-92022	EM22	yellow plumed	6
MFDC0562	Kangaroo	91322-92022	EM22	yellow plumed	11
MFDC0563	Kangaroo	91322-92022	EM22	yellow plumed	5
MFDC0564	Kangaroo	91322-92022	EM22	yellow plumed	2
MFDC0565	Kangaroo	91322-92022	EM22	yellow plumed	2
MFDC0569	Kangaroo	91322-92022	EM22	yellow plumed	5
MFDC0570	Kangaroo	91322-92022	EM22	yellow plumed	2
MFDC0571	Kangaroo	91322-92022	EM22	yellow plumed	5
MFDC0573	Kangaroo	91322-92022	EM22	yellow plumed	4
MFDC0574	Kangaroo	91322-92022	EM22	yellow plumed	2
MFDC0577	Kangaroo	91322-92022	EM22	yellow plumed	1
MFDC0578	Kangaroo	91322-92022	EM22	yellow plumed	1
MFDC0580	Kangaroo	91322-92022	EM22	yellow plumed	8
MFDC0583	Kangaroo	91322-92022	EM22	yellow plumed	7
MFDC0585	Kangaroo	91322-92022	EM22	yellow plumed	13
MFDC0588	Kangaroo	91322-92022	EM22	yellow plumed	5
MFDC0588	Kangaroo	91322-92022	EM22	yellow plumed	11
MFDC0589	Kangaroo	91322-92022	EM22	yellow plumed	2
MFDC0590	Kangaroo	91322-92022	EM22	yellow plumed	1
MFDC0597	Kangaroo	91322-92022	EM22	yellow plumed	3
MFDC0598	Kangaroo	91322-92022	EM22	yellow plumed	5
MFDC0600	Kangaroo	91322-92022	EM22	yellow plumed	12
MFDC0602	Kangaroo	91322-92022	EM22	yellow plumed	3
MFDC0603	Kangaroo	91322-92022	EM22	yellow plumed	2
MFDC0605	Kangaroo	91322-92022	EM22	yellow plumed	1
MFDC0606	Kangaroo	91322-92022	EM22	spiny cheeked	3
MFDC0608	Kangaroo	91322-92022	EM22	yellow plumed	11
MFDC0611	Kangaroo	91322-92022	EM22	yellow plumed	8
MFDC0614	Kangaroo	91322-92022	EM22	yellow plumed	3
MFDC0615	Kangaroo	91322-92022	EM22	yellow plumed	7
MFDC0617	Kangaroo	91322-92022	EM22	yellow plumed	5
MFDC0620	Kangaroo	91322-92022	EM22	yellow plumed	2
MFDC0622	Kangaroo	91322-92022	EM22	yellow plumed	4
MFDC0623	Kangaroo	91322-92022	EM22	yellow plumed	2
MFDC0624	Kangaroo	91322-92022	EM22	yellow plumed	9
MFDC0625	Kangaroo	91322-92022	EM22	yellow plumed	10
MFDC0626	Kangaroo	91322-92022	EM22	yellow plumed	4
MFDC0627	Kangaroo	91322-92022	EM22	yellow plumed	3
MFDC0628	Kangaroo	91322-92022	EM22	yellow plumed	5
MFDC0629	Kangaroo	91322-92022	EM22	yellow plumed	2
MFDC0630	Kangaroo	91322-92022	EM22	yellow plumed	3
MFDC0631	Kangaroo	91322-92022	EM22	yellow plumed	10
MFDC0632	Kangaroo	91322-92022	EM22	yellow plumed	10
MFDC0634	Kangaroo	91322-92022	EM22	yellow plumed	11
MFDC0635	Kangaroo	91322-92022	EM22	yellow plumed	5
MFDC0636	Kangaroo	91322-92022	EM22	yellow plumed	3
MFDC0638	Kangaroo	91322-92022	EM22	yellow plumed	2
MFDC0639	Kangaroo	91322-92022	EM22	yellow plumed	6
MFDC0640	Kangaroo	91322-92022	EM22	yellow plumed	8
MFDC0642	Kangaroo	91322-92022	EM22	yellow plumed	12
MFDC0645	Kangaroo	91322-92022	EM22	yellow plumed	11
MFDC0646	Kangaroo	91322-92022	EM22	yellow plumed	8
MFDC0647	Kangaroo	91322-92022	EM22	yellow plumed	11
MFDC0648	Kangaroo	91322-92022	EM22	yellow plumed	1
MFDC0650	Kangaroo	91322-92022	EM22	yellow plumed	7
MFDC0657	Kangaroo	91322-92022	EM22	yellow plumed	6
MFDC0660	Kangaroo	91322-92022	EM22	yellow plumed	4
MFDC0661	Kangaroo	91322-92022	EM22	yellow plumed	13
MFDC0662	Kangaroo	91322-92022	EM22	yellow plumed	6
MFDC0666	Kangaroo	91322-92022	EM22	yellow plumed	9
MFDC0667	Kangaroo	91322-92022	EM22	yellow plumed	11
MFDC0668	Kangaroo	91322-92022	EM22	yellow plumed	7
MFDC0669	Kangaroo	91322-92022	EM22	yellow plumed	2
MFDC0670	Kangaroo	91322-92022	EM22	yellow plumed	5
MFDC0671	Kangaroo	91322-92022	EM22	yellow plumed	9
MFDC0672	Kangaroo	91322-92022	EM22	yellow plumed	12
MFDC0673	Kangaroo	91322-92022	EM22	yellow plumed	10
MFDC0675	Kangaroo	91322-92022	EM22	yellow plumed	5
MFDC0676	Kangaroo	91322-92022	EM22	yellow plumed	4
MFDC0679	Kangaroo	91322-92022	EM22	yellow plumed	8
MFDC0682	Kangaroo	91322-92022	EM22	yellow plumed	2
MFDC0682	Kangaroo	91322-92022	EM22	yellow plumed	5
MFDC0683	Kangaroo	91322-92022	EM22	yellow plumed	10
MFDC0686	Kangaroo	91322-92022	EM22	yellow plumed	12
MFDC0687	Kangaroo	91322-92022	EM22	yellow plumed	3
MFDC0688	Kangaroo	91322-92022	EM22	yellow plumed	6
MFDC0689	Kangaroo	91322-92022	EM22	yellow plumed	8
MFDC0690	Kangaroo	91322-92022	EM22	yellow plumed	5
MFDC0693	Kangaroo	91322-92022	EM22	yellow plumed	5
MFDC0694	Kangaroo	91322-92022	EM22	yellow plumed	4
MFDC0695	Kangaroo	91322-92022	EM22	yellow plumed	4
MFDC0697	Kangaroo	91322-92022	EM22	yellow plumed	3
MFDC0698	Kangaroo	91322-92022	EM22	yellow plumed	13
MFDC0701	Kangaroo	91322-92022	EM22	yellow plumed	13
MFDC0702	Kangaroo	91322-92022	EM22	yellow plumed	9
MFDC0703	Kangaroo	91322-92022	EM22	yellow plumed	7
MFDC0704	Kangaroo	91322-92022	EM22	yellow plumed	7
MFDC0705	Kangaroo	91322-92022	EM22	yellow plumed	7
MFDC0706	Kangaroo	91322-92022	EM22	yellow plumed	5
MFDC0707	Kangaroo	91322-92022	EM22	yellow plumed	10
MFDC0708	Kangaroo	91322-92022	EM22	yellow plumed	6
MFDC0709	Kangaroo	91322-92022	EM22	yellow plumed	7
MFDC0710	Kangaroo	91322-92022	EM22	yellow plumed	2
MFDC0712	Kangaroo	91322-92022	EM22	yellow plumed	10
MFDC0713	Kangaroo	91322-92022	EM22	spiny cheeked	1
MFDC0714	Kangaroo	91322-92022	EM22	yellow plumed	4
MFDC0716	Kangaroo	91322-92022	EM22	yellow plumed	1
MFDC0718	Kangaroo	91322-92022	EM22	yellow plumed	4
MFDC0719	Kangaroo	91322-92022	EM22	yellow plumed	11
MFDC0720	Kangaroo	91322-92022	EM22	yellow plumed	7
MFDC0722	Kangaroo	91322-92022	EM22	yellow plumed	10
MFDC0723	Kangaroo	91322-92022	EM22	yellow plumed	2
MFDC0727	Kangaroo	91322-92022	EM22	yellow plumed	7
MFDC0727	Kangaroo	91322-92022	EM22	white fronted	2
MFDC0728	Kangaroo	91322-92022	EM22	yellow plumed	10
MFDC0731	Kangaroo	91322-92022	EM22	yellow plumed	2
MFDC0732	Kangaroo	91322-92022	EM22	yellow plumed	8
MFDC0735	Kangaroo	91322-92022	EM22	yellow plumed	7
MFDC0737	Kangaroo	91322-92022	EM22	yellow plumed	11
MFDC0738	Kangaroo	91322-92022	EM22	yellow plumed	9
MFDC0740	Kangaroo	91322-92022	EM22	yellow plumed	3
MFDC0742	Kangaroo	91322-92022	EM22	yellow plumed	1
MFDC0745	Kangaroo	91322-92022	EM22	yellow plumed	3
MFDC0746	Kangaroo	91322-92022	EM22	yellow plumed	6
MFDC0748	Kangaroo	91322-92022	EM22	yellow plumed	3
MFDC0749	Kangaroo	91322-92022	EM22	yellow plumed	11
MFDC0750	Kangaroo	91322-92022	EM22	yellow plumed	4
MFDC0752	Kangaroo	91322-92022	EM22	yellow plumed	8
MFDC0753	Kangaroo	91322-92022	EM22	yellow plumed	1
MFDC0755	Kangaroo	91322-92022	EM22	yellow plumed	1
MFDC0758	Kangaroo	91322-92022	EM22	yellow plumed	11
MFDC0759	Kangaroo	91322-92022	EM22	yellow plumed	2
MFDC0760	Kangaroo	91322-92022	EM22	yellow plumed	4
MFDC0761	Kangaroo	91322-92022	EM22	yellow plumed	8
MFDC0764	Kangaroo	91322-92022	EM22	yellow plumed	6
MFDC0766	Kangaroo	91322-92022	EM22	yellow plumed	1
MFDC0768	Kangaroo	91322-92022	EM22	yellow plumed	8
MFDC0769	Kangaroo	91322-92022	EM22	yellow plumed	9
MFDC0770	Kangaroo	91322-92022	EM22	yellow plumed	2
MFDC0771	Kangaroo	91322-92022	EM22	yellow plumed	4
MFDC0772	Kangaroo	91322-92022	EM22	yellow plumed	9
MFDC0774	Kangaroo	91322-92022	EM22	yellow plumed	13
MFDC0775	Kangaroo	91322-92022	EM22	yellow plumed	4
MFDC0776	Kangaroo	91322-92022	EM22	yellow plumed	13
MFDC0777	Kangaroo	91322-92022	EM22	yellow plumed	15
MFDC0008	Kangaroo	91322-92022	EM24	yellow plumed	9
MFDC0010	Kangaroo	91322-92022	EM24	spiny cheeked	2
MFDC0010	Kangaroo	91322-92022	EM24	yellow plumed	4
MFDC0011	Kangaroo	91322-92022	EM24	yellow plumed	4
MFDC0012	Kangaroo	91322-92022	EM24	yellow plumed	2
MFDC0013	Kangaroo	91322-92022	EM24	yellow plumed	1
MFDC0014	Kangaroo	91322-92022	EM24	spiny cheeked	3
MFDC0015	Kangaroo	91322-92022	EM24	yellow plumed	5
MFDC0016	Kangaroo	91322-92022	EM24	yellow plumed	5
MFDC0018	Kangaroo	91322-92022	EM24	spiny cheeked	3
MFDC0019	Kangaroo	91322-92022	EM24	spiny cheeked	9
MFDC0021	Kangaroo	91322-92022	EM24	yellow plumed	6
MFDC0022	Kangaroo	91322-92022	EM24	yellow plumed	6
MFDC0023	Kangaroo	91322-92022	EM24	yellow plumed	4
MFDC0024	Kangaroo	91322-92022	EM24	yellow plumed	4
MFDC0025	Kangaroo	91322-92022	EM24	yellow plumed	5
MFDC0027	Kangaroo	91322-92022	EM24	yellow plumed	8
MFDC0028	Kangaroo	91322-92022	EM24	yellow plumed	6
MFDC0032	Kangaroo	91322-92022	EM24	spiny cheeked	7
MFDC0033	Kangaroo	91322-92022	EM24	spiny cheeked	2
MFDC0034	Kangaroo	91322-92022	EM24	black eared miner	11
MFDC0037	Kangaroo	91322-92022	EM24	spiny cheeked	4
MFDC0038	Kangaroo	91322-92022	EM24	black eared miner	10
MFDC0039	Kangaroo	91322-92022	EM24	yellow plumed	2
MFDC0041	Kangaroo	91322-92022	EM24	yellow plumed	3
MFDC0042	Kangaroo	91322-92022	EM24	yellow plumed	10
MFDC0044	Kangaroo	91322-92022	EM24	yellow plumed	2
MFDC0045	Kangaroo	91322-92022	EM24	yellow plumed	4
MFDC0048	Kangaroo	91322-92022	EM24	spiny cheeked	5
MFDC0049	Kangaroo	91322-92022	EM24	spiny cheeked	11
MFDC0050	Kangaroo	91322-92022	EM24	spiny cheeked	1
MFDC0052	Kangaroo	91322-92022	EM24	spiny cheeked	1
MFDC0053	Kangaroo	91322-92022	EM24	yellow plumed	3
MFDC0054	Kangaroo	91322-92022	EM24	spiny cheeked	11
MFDC0059	Kangaroo	91322-92022	EM24	yellow plumed	1
MFDC0076	Kangaroo	91322-92022	EM24	spiny cheeked	2
MFDC0080	Kangaroo	91322-92022	EM24	spiny cheeked	4
MFDC0084	Kangaroo	91322-92022	EM24	spiny cheeked	1
MFDC0085	Kangaroo	91322-92022	EM24	spiny cheeked	7
MFDC0086	Kangaroo	91322-92022	EM24	spiny cheeked	8
MFDC0087	Kangaroo	91322-92022	EM24	spiny cheeked	1
MFDC0088	Kangaroo	91322-92022	EM24	spiny cheeked	5
MFDC0089	Kangaroo	91322-92022	EM24	spiny cheeked	2
MFDC0093	Kangaroo	91322-92022	EM24	spiny cheeked	10
MFDC0109	Kangaroo	91322-92022	EM24	yellow plumed	2
MFDC0114	Kangaroo	91322-92022	EM24	spiny cheeked	2
MFDC0115	Kangaroo	91322-92022	EM24	black eared miner	8
MFDC0116	Kangaroo	91322-92022	EM24	black eared miner	11
MFDC0117	Kangaroo	91322-92022	EM24	black eared miner	2
MFDC0118	Kangaroo	91322-92022	EM24	black eared miner	12
MFDC0119	Kangaroo	91322-92022	EM24	yellow plumed	2
MFDC0120	Kangaroo	91322-92022	EM24	yellow plumed	4
MFDC0125	Kangaroo	91322-92022	EM24	yellow plumed	3
MFDC0127	Kangaroo	91322-92022	EM24	yellow plumed	6
MFDC0140	Kangaroo	91322-92022	EM24	spiny cheeked	2
MFDC0152	Kangaroo	91322-92022	EM24	spiny cheeked	10
MFDC0153	Kangaroo	91322-92022	EM24	spiny cheeked	7
MFDC0155	Kangaroo	91322-92022	EM24	black eared miner	9
MFDC0156	Kangaroo	91322-92022	EM24	black eared miner	1
MFDC0157	Kangaroo	91322-92022	EM24	yellow plumed	8
MFDC0160	Kangaroo	91322-92022	EM24	spiny cheeked	5
MFDC0161	Kangaroo	91322-92022	EM24	spiny cheeked	4
MFDC0163	Kangaroo	91322-92022	EM24	spiny cheeked	2
MFDC0164	Kangaroo	91322-92022	EM24	spiny cheeked	4
MFDC0165	Kangaroo	91322-92022	EM24	yellow plumed	1
MFDC0166	Kangaroo	91322-92022	EM24	black eared miner	5
MFDC0167	Kangaroo	91322-92022	EM24	black eared miner	12
MFDC0168	Kangaroo	91322-92022	EM24	black eared miner	14
MFDC0169	Kangaroo	91322-92022	EM24	yellow plumed	2
MFDC0169	Kangaroo	91322-92022	EM24	black eared miner	5
MFDC0170	Kangaroo	91322-92022	EM24	yellow plumed	2
MFDC0171	Kangaroo	91322-92022	EM24	yellow plumed	8
MFDC0172	Kangaroo	91322-92022	EM24	yellow plumed	2
MFDC0173	Kangaroo	91322-92022	EM24	black eared miner	5
MFDC0174	Kangaroo	91322-92022	EM24	spiny cheeked	13
MFDC0175	Kangaroo	91322-92022	EM24	spiny cheeked	2
MFDC0176	Kangaroo	91322-92022	EM24	yellow plumed	3
MFDC0179	Kangaroo	91322-92022	EM24	black eared miner	5
MFDC0180	Kangaroo	91322-92022	EM24	spiny cheeked	11
MFDC0181	Kangaroo	91322-92022	EM24	spiny cheeked	3
MFDC0182	Kangaroo	91322-92022	EM24	black eared miner	15
MFDC0184	Kangaroo	91322-92022	EM24	black eared miner	3
MFDC0187	Kangaroo	91322-92022	EM24	spiny cheeked	10
MFDC0188	Kangaroo	91322-92022	EM24	spiny cheeked	2
MFDC0189	Kangaroo	91322-92022	EM24	spiny cheeked	3
MFDC0191	Kangaroo	91322-92022	EM24	black eared miner	5
MFDC0196	Kangaroo	91322-92022	EM24	spiny cheeked	4
MFDC0197	Kangaroo	91322-92022	EM24	black eared miner	5
MFDC0198	Kangaroo	91322-92022	EM24	spiny cheeked	1
[truncated: 1,148 more rows]

## Sheet: figures
number of unique flowers probed data are shown in Figure 6
count of species occurance is shown in Figure S2
