# Supplementary material for: Plant-pollinator trait matching affects pollen transfer but not feeding efficiency of Australian honeyeaters (Aves, Meliphagidae)
Source: Commun Biol. 2025 Mar 1;8:339. doi: 10.1038/s42003-025-07693-w (PMC11871056; doi:10.1038/s42003-025-07693-w)
Supplement: Supplementary file 4 — Supplementary Data 2 [file 42003_2025_7693_MOESM4_ESM.xlsx]

## Sheet: pollen_patch
species	individual	trial	area covered in pollen (mm^2)	flower ID	plant_ID
SC	2	SC2.1	17.009	EM25A-4	EM25
SC	2	SC2.2	20.431	EM25A-1	EM25
SC	2	SC2.3	24.138	EM21A-7	EM21
SC	2	SC2.4	0	EM21A-5	EM21
SC	2	SC2.5	0	EM21A-1	EM21
SC	3	SC3.1	3.919	EM21A-8	EM21
SC	3	SC3.2	7.676	EM20A-3	EM20
SC	3	SC3.3	13.841	EM27A-3	EM27
SC	3	SC3.4	1.845	EM21A-7	EM21
SC	3	SC3.5	4.178	EM21A-6	EM21
SC	4	SC4.1	1.066	EM25A-1	EM25
SC	4	SC4.2	13.804	EM14A-1	EM14
SC	4	SC4.3	3.687	EM30A-6	EM30
SC	4	SC4.4	19.838	EM30A-5	EM30
SC	4	SC4.5	0.357	EM27A-4	EM27
WF	1	WF1.1	0.541	EM23A-2	EM23
WF	1	WF1.2	1.882	EM25A-5	EM25
WF	1	WF1.3	40.663	EM32A-5	EM32
WF	1	WF1.4	35.282	EM17A-4	EM17
WF	1	WF1.5	44.033	EM32A-6	EM32
WF	2	WF2.1	0	EM30A-7	EM30
WF	2	WF2.2	0	EM17A-8	EM17
WF	2	WF2.3	0	EM17A-6	EM17
WF	2	WF2.4	0	EM17A-7	EM17
WF	2	WF2.5	0	EM17A-5	EM17
WF	3	WF3.1	0	EM27A-8	EM27
WF	3	WF3.2	10.548	EM27A-7	EM27
WF	3	WF3.3	0	EM20A-4	EM20
WF	3	WF3.4	5.317	EM32A-7	EM32
WF	3	WF3.5	31.395	EM32A-9	EM32
WF	4	WF4.1	41.889	EM25A-9	EM25
WF	4	WF4.2	16.565	EM17A-5	EM17
WF	4	WF4.3	37.198	EM27A-6	EM27
WF	4	WF4.4	56.865	EM27A-5	EM27
WF	4	WF4.5	52.02	EM20A-6	EM20
WF	5	WF5.1	25.288	EM27A-10	EM27
WF	5	WF5.2	36.447	EM32A-8	EM32
WF	5	WF5.3	58.533	EM27A-9	EM27
WF	5	WF5.4	62.712	EM17A-11	EM17
WF	5	WF5.5	91.934	EM32A-11	EM32
WF	6	WF6.1	17.482	EM32A-10	EM32
WF	6	WF6.2	53.193	EM32A-12	EM32
WF	6	WF6.3	27.924	EM20A-7	EM20
WF	6	WF6.4	2.846	EM25A-10	EM25
WF	6	WF6.5	19.846	EM17A-10	EM17
WF	7	WF7.1	6.837	EM32A-15	EM32
WF	7	WF7.2	0	EM27A-12	EM27
WF	7	WF7.3	0	EM27A-10	EM27
WF	7	WF7.4	0	EM27A-11	EM27
WF	7	WF7.5	0	EM32A-16	EM32
WF	8	WF8.1	2.105	EM32A-19	EM32
WF	8	WF8.2	1.091	EM32A-17	EM32
WF	8	WF8.3	4.8	EM20A-11	EM20
WF	8	WF8.4	48.597	EM20A-10	EM20
WF	8	WF8.5	28.646	EM32A-18	EM32
YP	1	YP1.1	7.736	EM32A-4	EM32
YP	1	YP1.2	10.266	EM17A-1	EM17
YP	1	YP1.3	6.765	EM20A-1	EM20
YP	1	YP1.4	24.477	EM30A-3	EM30
YP	1	YP1.5	16.012	EM30A-4	EM30
YP	3	YP3.1	NA	EM27A-2	EM32
YP	3	YP3.2	19.652	EM30A-1	EM32
YP	3	YP3.3	47.143	EM21A-4	EM25
YP	3	YP3.4	34.087	EM23A-1	EM32
YP	3	YP3.5	20.184	EM30A-2	EM25
YP	4	YP4.1	32.507	EM17A-2	EM27
YP	4	YP4.2	74.918	EM17A-4	EM30
YP	4	YP4.3	39.623	EM20A-2	EM21
YP	4	YP4.4	6.589	EM21A-3	EM23
YP	4	YP4.5	40.481	EM17A-3	EM30
YP	5	YP5.1	47.563	EMHD5A-1	EM17
YP	5	YP5.2	31.79	EMHD1A-1	EM17
YP	5	YP5.3	13.259	EMHD4A-1	EM20
YP	5	YP5.4	7.111	EMHD5A-2	EM21
YP	5	YP5.5	37.165	EMHD3A-1	EM17
YP	6	YP6.1	38.382	EM20A-8	EMHD5
YP	6	YP6.2	18.117	EM20A-9	EMHD1
YP	6	YP6.3	15.32	EM25A-11	EMHD4
YP	6	YP6.4	32.267	EM32A-14	EMHD5
YP	6	YP6.5	27.548	EM32A-13	EMHD3
YP	7	YP7.1	51.056	EM17A-10	EM20
YP	7	YP7.2	34.347	EM23A-3	EM20
YP	7	YP7.3	66.374	EM20A-12	EM25
YP	7	YP7.4	35.89	EM25A-12	EM32
YP	7	YP7.5	57.215	EM23A-4	EM32
YP	8	YP8.1	29.036	EM27A-14	EM17
YP	8	YP8.2	2.946	EM30A-20	EM23
YP	8	YP8.3	25.099	EM32A-21	EM20
YP	8	YP8.4	3.22	EM27A-16	EM25
YP	8	YP8.5	33.313	EM27A-15	EM23
YP	9	YP9.1	6.99	EM27A-19	EM27
YP	9	YP9.2	7.651	EM27A-17	EM30
YP	9	YP9.3	9.545	EM27A-22	EM32
YP	9	YP9.4	1.197	EM27A-21	EM27
YP	9	YP9.5	36.201	EM27A-18	EM27
YP	10	YP10.1	37.867	EM32A-23	EM27
YP	10	YP10.2	29.62	EM32A-24	EM27
YP	10	YP10.3	60.18	EM25A-14	EM27
YP	10	YP10.4	15.729	EM32A-22	EM27
YP	10	YP10.5	11.297	EM25A-13	EM27

## Sheet: anther_contact_duration
species	individual	trial	total anther contact (s)	flower ID	plant_ID
SC	2	SC2.1	3.605	EM25A-4	EM25
SC	2	SC2.2	2.965	EM25A-1	EM25
SC	2	SC2.3	0.475	EM21A-7	EM21
SC	2	SC2.4	0	EM21A-5	EM21
SC	2	SC2.5	0	EM21A-1	EM21
SC	3	SC3.1	1.2625	EM21A-8	EM21
SC	3	SC3.2	2.175	EM20A-3	EM20
SC	3	SC3.3	2.51375	EM27A-3	EM27
SC	3	SC3.4	2.545	EM21A-7	EM21
SC	3	SC3.5	3.3	EM21A-6	EM21
SC	4	SC4.1	0.97125	EM25A-1	EM25
SC	4	SC4.2	2.97	EM14A-1	EM14
SC	4	SC4.3	4.00375	EM30A-6	EM30
SC	4	SC4.4	4.155	EM30A-5	EM30
SC	4	SC4.5	0.185	EM27A-4	EM27
WF	1	WF1.1	2.11625	EM23A-2	EM23
WF	1	WF1.2	0.10625	EM25A-5	EM25
WF	1	WF1.3	2.88625	EM32A-5	EM32
WF	1	WF1.4	1.84625	EM17A-4	EM17
WF	1	WF1.5	2.31125	EM32A-6	EM32
WF	2	WF2.1	0	EM30A-7	EM30
WF	2	WF2.2	0	EM17A-8	EM17
WF	2	WF2.3	0	EM17A-6	EM17
WF	2	WF2.4	0	EM17A-7	EM17
WF	2	WF2.5	0	EM17A-5	EM17
WF	3	WF3.1	0	EM27A-8	EM27
WF	3	WF3.2	2.0175	EM27A-7	EM27
WF	3	WF3.3	0	EM20A-4	EM20
WF	3	WF3.4	1.5375	EM32A-7	EM32
WF	3	WF3.5	0.72375	EM32A-9	EM32
WF	4	WF4.1	5.12875	EM25A-9	EM25
WF	4	WF4.2	9.1575	EM17A-5	EM17
WF	4	WF4.3	2.52125	EM27A-6	EM27
WF	4	WF4.4	2.7475	EM27A-5	EM27
WF	4	WF4.5	3.315	EM20A-6	EM20
WF	5	WF5.1	3.105	EM27A-10	EM27
WF	5	WF5.2	4.65125	EM32A-8	EM32
WF	5	WF5.3	1.74375	EM27A-9	EM27
WF	5	WF5.4	4.02625	EM17A-11	EM17
WF	5	WF5.5	3.13625	EM32A-11	EM32
WF	6	WF6.1	3.72375	EM32A-10	EM32
WF	6	WF6.2	5.07875	EM32A-12	EM32
WF	6	WF6.3	0.1825	EM20A-7	EM20
WF	6	WF6.4	0.2725	EM25A-10	EM25
WF	6	WF6.5	1.4975	EM17A-10	EM17
WF	7	WF7.1	2.81625	EM32A-15	EM32
WF	7	WF7.2	0	EM27A-12	EM27
WF	7	WF7.3	0	EM27A-10	EM27
WF	7	WF7.4	0	EM27A-11	EM27
WF	7	WF7.5	0	EM32A-16	EM32
WF	8	WF8.1	0.18125	EM32A-19	EM32
WF	8	WF8.2	0.51625	EM32A-17	EM32
WF	8	WF8.3	2.53125	EM20A-11	EM20
WF	8	WF8.4	1.9075	EM20A-10	EM20
WF	8	WF8.5	0.4075	EM32A-18	EM32
YP	1	YP1.1	0.625	EM32A-4	EM32
YP	1	YP1.2	1.08375	EM17A-1	EM17
YP	1	YP1.3	1.76875	EM20A-1	EM20
YP	1	YP1.4	3.325	EM30A-3	EM30
YP	1	YP1.5	4.0825	EM30A-4	EM30
YP	3	YP3.1	1.86375	EM27A-2	EM32
YP	3	YP3.2	6.1825	EM30A-1	EM32
YP	3	YP3.3	8.8075	EM21A-4	EM25
YP	3	YP3.4	1.69875	EM23A-1	EM32
YP	3	YP3.5	5.24875	EM30A-2	EM25
YP	4	YP4.1	1.61375	EM17A-2	EM27
YP	4	YP4.2	3.745	EM17A-4	EM30
YP	4	YP4.3	0.76125	EM20A-2	EM21
YP	4	YP4.4	1.335	EM21A-3	EM23
YP	4	YP4.5	3.88	EM17A-3	EM30
YP	5	YP5.1	14.9962	EMHD5A-1	EM17
YP	5	YP5.2	4.495	EMHD1A-1	EM17
YP	5	YP5.3	2.21125	EMHD4A-1	EM20
YP	5	YP5.4	7.40125	EMHD5A-2	EM21
YP	5	YP5.5	1.535	EMHD3A-1	EM17
YP	6	YP6.1	7.38625	EM20A-8	EMHD5
YP	6	YP6.2	5.06875	EM20A-9	EMHD1
YP	6	YP6.3	3.6875	EM25A-11	EMHD4
YP	6	YP6.4	5.9375	EM32A-14	EMHD5
YP	6	YP6.5	4.50375	EM32A-13	EMHD3
YP	7	YP7.1	8.35625	EM17A-10	EM20
YP	7	YP7.2	4.50375	EM23A-3	EM20
YP	7	YP7.3	2.42125	EM20A-12	EM25
YP	7	YP7.4	10.1788	EM25A-12	EM32
YP	7	YP7.5	3.715	EM23A-4	EM32
YP	8	YP8.1	4.44125	EM27A-14	EM17
YP	8	YP8.2	0.19875	EM30A-20	EM23
YP	8	YP8.3	0.795	EM32A-21	EM20
YP	8	YP8.4	0.09875	EM27A-16	EM25
YP	8	YP8.5	4.71625	EM27A-15	EM23
YP	9	YP9.1	2.74625	EM27A-19	EM27
YP	9	YP9.2	2.5175	EM27A-17	EM30
YP	9	YP9.3	3.50875	EM27A-22	EM32
YP	9	YP9.4	6.5475	EM27A-21	EM27
YP	9	YP9.5	3.1325	EM27A-18	EM27
YP	10	YP10.1	9.08375	EM32A-23	EM27
YP	10	YP10.2	9.28125	EM32A-24	EM27
YP	10	YP10.3	7.25	EM25A-14	EM27
YP	10	YP10.4	3.305	EM32A-22	EM27
YP	10	YP10.5	6.36125	EM25A-13	EM27

## Sheet: stigmatic_pollen_count
species	individual	trial	pollen deposited
SC	2	SC2.1	0
SC	2	SC2.2	0
SC	2	SC2.3	2
SC	2	SC2.4	0
SC	2	SC2.5	0
SC	3	SC3.1	3
SC	3	SC3.2	0
SC	3	SC3.3	1
SC	3	SC3.4	0
SC	3	SC3.5	3
SC	4	SC4.1	16
SC	4	SC4.2	1
SC	4	SC4.3	31
SC	4	SC4.4	0
SC	4	SC4.5	11
WF	1	WF1.1	4
WF	1	WF1.2	0
WF	1	WF1.3	50
WF	1	WF1.4	13
WF	1	WF1.5	66
WF	2	WF2.1	1
WF	2	WF2.2	3
WF	2	WF2.3	1
WF	2	WF2.4	9
WF	2	WF2.5	2
WF	3	WF3.1	1
WF	3	WF3.2	19
WF	3	WF3.3	7
WF	3	WF3.4	NA
WF	3	WF3.5	34
WF	4	WF4.1	45
WF	4	WF4.2	31
WF	4	WF4.3	144
WF	4	WF4.4	252
WF	4	WF4.5	142
WF	5	WF5.1	118
WF	5	WF5.2	35
WF	5	WF5.3	358
WF	5	WF5.4	42
WF	5	WF5.5	22
WF	6	WF6.1	15
WF	6	WF6.2	20
WF	6	WF6.3	40
WF	6	WF6.4	51
WF	6	WF6.5	60
WF	7	WF7.1	1
WF	7	WF7.2	16
WF	7	WF7.3	11
WF	7	WF7.4	3
WF	7	WF7.5	99
WF	8	WF8.1	7
WF	8	WF8.2	21
WF	8	WF8.3	17
WF	8	WF8.4	38
WF	8	WF8.5	22
YP	1	YP1.1	5
YP	1	YP1.2	40
YP	1	YP1.3	2
YP	1	YP1.4	20
YP	1	YP1.5	50
YP	3	YP3.1	3
YP	3	YP3.2	5
YP	3	YP3.3	3
YP	3	YP3.4	28
YP	3	YP3.5	1
YP	4	YP4.1	1
YP	4	YP4.2	2
YP	4	YP4.3	9
YP	4	YP4.4	1
YP	4	YP4.5	2
YP	5	YP5.1	11
YP	5	YP5.2	36
YP	5	YP5.3	14
YP	5	YP5.4	64
YP	5	YP5.5	3
YP	6	YP6.1	24
YP	6	YP6.2	2
YP	6	YP6.3	0
YP	6	YP6.4	31
YP	6	YP6.5	4
YP	7	YP7.1	15
YP	7	YP7.2	31
YP	7	YP7.3	31
YP	7	YP7.4	48
YP	7	YP7.5	24
YP	8	YP8.1	87
YP	8	YP8.2	13
YP	8	YP8.3	5
YP	8	YP8.4	33
YP	8	YP8.5	24
YP	9	YP9.1	5
YP	9	YP9.2	3
YP	9	YP9.3	1
YP	9	YP9.4	13
YP	9	YP9.5	4
YP	10	YP10.1	3
YP	10	YP10.2	95
YP	10	YP10.3	120
YP	10	YP10.4	82
YP	10	YP10.5	14

## Sheet: figures
pollen_patch data are used in Figure 1 and Figure 4
anther_contact_duration data are used in Model 2 (not shown in any figures)
stigmatic_pollen_count data are used in Figure 1 and Figure 4
