# Supplementary material for: Plant-pollinator trait matching affects pollen transfer but not feeding efficiency of Australian honeyeaters (Aves, Meliphagidae)
Source: Commun Biol. 2025 Mar 1;8:339. doi: 10.1038/s42003-025-07693-w (PMC11871056; doi:10.1038/s42003-025-07693-w)
Supplement: Supplementary file 5 — Supplementary Data 3 [file 42003_2025_7693_MOESM5_ESM.xlsx]

## Sheet: Sheet1
species	individual	trial	flower ID	total time spent feeding (s)	microliters nectar/s	number of licks	licks per second
SC	SC2	SC2.1	EM25A-4	3.8375	7.81759	40	10.4235
SC	SC2	SC2.1	EM14S-3	2.225	13.4831	35	15.7303
SC	SC2	SC2.2	EM25A-1	2.9775	10.0756	33	11.0831
SC	SC2	SC2.2	EM17S-3	3.1225	9.60769	35	11.209
SC	SC2	SC2.3	EM21A-7	1.76375	17.0092	21	11.9064
SC	SC2	SC2.3	EM21S-4	0.80375	37.325	10	12.4417
SC	SC2	SC2.4	EM21A-5	1.72	17.4419	20	11.6279
SC	SC2	SC2.4	EM14S-4	2.4975	12.012	29	11.6116
SC	SC2	SC2.5	EM21A-1	1.37125	21.8778	16	11.6682
SC	SC2	SC2.5	EM15S-2	1.03375	29.0206	12	11.6082
SC	SC3	SC3.1	EM21A-8	1.29	23.2558	19	14.7287
SC	SC3	SC3.1	EM30S-3	2.1225	14.1343	23	10.8363
SC	SC3	SC3.2	EM20A-3	2.13875	14.0269	29	13.5593
SC	SC3	SC3.2	EM32S-8	2.16125	13.8809	27	12.4928
SC	SC3	SC3.3	EM27A-3	2.48625	12.0664	31	12.4686
SC	SC3	SC3.3	EM21S-5	2.23125	13.4454	32	14.3417
SC	SC3	SC3.4	EM21A-7	3.8825	7.72698	48	12.3632
SC	SC3	SC3.4	EM15S-1	3.34125	8.97868	43	12.8694
SC	SC3	SC3.5	EM21A-6	4.22375	7.10269	52	12.3113
SC	SC3	SC3.5	EM20S-6	2.15125	13.9454	28	13.0157
SC	SC4	SC4.1	EM25A-1	1.48	20.2703	20	13.5135
SC	SC4	SC4.1	EM23S-1	3.44875	8.6988	47	13.6281
SC	SC4	SC4.2	EM14A-1	3.0325	9.89283	46	15.169
SC	SC4	SC4.2	EM17S-4	2.10375	14.2602	32	15.2109
SC	SC4	SC4.3	EM30A-6	4.0875	7.33945	52	12.7217
SC	SC4	SC4.3	EM15S-3	5.215	5.75264	76	14.5733
SC	SC4	SC4.4	EM30A-5	4.92375	6.09292	54	10.9673
SC	SC4	SC4.4	EM12S-2	3.56125	8.42401	57	16.0056
SC	SC4	SC4.5	EM27A-4	2.48875	12.0542	32	12.8579
SC	SC4	SC4.5	EM32S-11	5.02625	5.96866	75	14.9217
WF	WF1	WF1.1	EM23A-2	2.6975	11.1214	45	16.6821
WF	WF1	WF1.1	EM12S-2	2.24625	13.3556	43	19.143
WF	WF1	WF1.2	EM25A-5	4.9125	6.10687	90	18.3206
WF	WF1	WF1.2	EM32S-9	1.99125	15.0659	38	19.0835
WF	WF1	WF1.3	EM32A-5	4.09125	7.33272	79	19.3095
WF	WF1	WF1.3	EM23S-1	4.13	7.26392	61	14.77
WF	WF1	WF1.4	EM17A-4	4.14	7.24638	75	18.1159
WF	WF1	WF1.4	EM14S-2	3.015	9.95025	47	15.5887
WF	WF1	WF1.5	EM32A-6	2.40125	12.4935	46	19.1567
WF	WF1	WF1.5	EM14S-1	2.1775	13.7773	38	17.4512
WF	WF2	WF2.1	EM30A-7	1.28375	23.369	23	17.9163
WF	WF2	WF2.1	EM21S-6	5.39125	5.56457	84	15.5808
WF	WF2	WF2.2	EM17A-8	2.65375	11.3048	44	16.5803
WF	WF2	WF2.2	EM23S-3	1.74125	17.229	31	17.8033
WF	WF2	WF2.3	EM17A-6	4.05	7.40741	67	16.5432
WF	WF2	WF2.3	EM23S-4	2.675	11.215	44	16.4486
WF	WF2	WF2.4	EM17A-7	6.495	4.61894	97	14.9346
WF	WF2	WF2.4	EM27S-4	4.12625	7.27052	58	14.0563
WF	WF2	WF2.5	EM17A-5	7.79125	3.85047	115	14.7601
WF	WF2	WF2.5	EMHD4S-1	4.3	6.97674	69	16.0465
WF	WF3	WF3.1	EM27A-8	4.3825	6.84541	64	14.6035
WF	WF3	WF3.1	EM20S-8	5.18125	5.79011	77	14.8613
WF	WF3	WF3.2	EM27A-7	6.0125	4.9896	89	14.8025
WF	WF3	WF3.2	EM32S-12	5.5125	5.44218	82	14.8753
WF	WF3	WF3.3	EM20A-4	3.57375	8.39454	59	16.5093
WF	WF3	WF3.3	EM17S-5	8.875	3.38028	135	15.2113
WF	WF3	WF3.4	EM32A-7	10.0425	2.9873	168	16.7289
WF	WF3	WF3.4	EM32S-14	6.92125	4.33448	118	17.0489
WF	WF3	WF3.5	EM32A-9	6.23	4.81541	101	16.2119
WF	WF3	WF3.5	EM32S-13	4.9875	6.01504	76	15.2381
WF	WF4	WF4.1	EM25A-9	5.44625	5.50838	84	15.4235
WF	WF4	WF4.1	EM30S-6	4.6175	6.49702	73	15.8094
WF	WF4	WF4.2	EM17A-5	10.04	2.98805	156	15.5378
WF	WF4	WF4.2	EM30S-5	7.39	4.05954	101	13.6671
WF	WF4	WF4.3	EM27A-6	6.29125	4.76853	94	14.9414
WF	WF4	WF4.3	EM27S-6	7.9275	3.7843	112	14.128
WF	WF4	WF4.4	EM27A-5	3.71875	8.06723	59	15.8655
WF	WF4	WF4.4	EM27S-5	7.0025	4.28418	95	13.5666
WF	WF4	WF4.5	EM20A-6	4.1825	7.17274	63	15.0628
WF	WF4	WF4.5	EM20S-9	1.815	16.5289	32	17.6309
WF	WF5	WF5.1	EM27A-10	3.4225	8.76552	47	13.7327
WF	WF5	WF5.1	EM20S-12	2.32875	12.8824	40	17.1766
WF	WF5	WF5.2	EM32A-8	6.05375	4.95561	97	16.0231
WF	WF5	WF5.2	EM20S-11	5.04375	5.94796	69	13.6803
WF	WF5	WF5.3	EM27A-9	4.7575	6.30583	69	14.5034
WF	WF5	WF5.3	EM25S-1	4.66125	6.43604	81	17.3773
WF	WF5	WF5.4	EM17A-11	5.47375	5.4807	75	13.7018
WF	WF5	WF5.4	EM32S-15	6.95	4.31655	100	14.3885
WF	WF5	WF5.5	EM32A-11	4.6075	6.51112	70	15.1926
WF	WF5	WF5.5	EM17S-7	6.5075	4.61007	97	14.9059
WF	WF6	WF6.1	EM32A-10	5.6375	5.32151	107	18.98
WF	WF6	WF6.1	EM20S-13	5.39625	5.55942	81	15.0104
WF	WF6	WF6.2	EM32A-12	6.26625	4.78755	97	15.4798
WF	WF6	WF6.2	EM17S-6	7.65125	3.92093	121	15.8144
WF	WF6	WF6.3	EM20A-7	2.28125	13.1507	39	17.0959
WF	WF6	WF6.3	EM unkown	2.9275	10.2477	44	15.0299
WF	WF6	WF6.4	EM25A-10	4.28125	7.0073	65	15.1825
WF	WF6	WF6.4	EM20S-10	3.9025	7.68738	60	15.3748
WF	WF6	WF6.5	EM17A-10	5.10625	5.87515	77	15.0796
WF	WF6	WF6.5	EM unkown	2.51875	11.9107	38	15.0868
WF	WF7	WF7.1	EM32A-15	4.41875	6.78925	80	18.1047
WF	WF7	WF7.1	EM27S-8	5.28125	5.68047	78	14.7692
WF	WF7	WF7.2	EM27A-12	1.25625	23.8806	24	19.1045
WF	WF7	WF7.2	EM32S-23	19.8975	1.50773	333	16.7358
WF	WF7	WF7.3	EM27A-10	6.4675	4.63858	100	15.4619
WF	WF7	WF7.3	EM32S-16	14.7025	2.04047	242	16.4598
WF	WF7	WF7.4	EM27A-11	12.9437	2.31772	216	16.6876
WF	WF7	WF7.4	EM32S-19	6.3225	4.74496	125	19.7707
WF	WF7	WF7.5	EM32A-16	9.48125	3.16414	180	18.9848
WF	WF7	WF7.5	EM27S-7	4.2775	7.01344	73	17.066
WF	WF8	WF8.1	EM32A-19	6.23	4.81541	102	16.3724
WF	WF8	WF8.1	EM23S-5	4.3225	6.94043	60	13.8809
WF	WF8	WF8.2	EM32A-17	6.60125	4.54459	98	14.8457
WF	WF8	WF8.2	EM17S-9	5.0175	5.97907	78	15.5456
WF	WF8	WF8.3	EM20A-11	4.6625	6.43432	63	13.5121
WF	WF8	WF8.3	EM20S-15	4.4125	6.79887	61	13.8244
WF	WF8	WF8.4	EM20A-10	3.98375	7.53059	59	14.8102
WF	WF8	WF8.4	EM20S-14	3.0725	9.76404	45	14.6461
WF	WF8	WF8.5	EM32A-18	7.40625	4.05063	105	14.1772
WF	WF8	WF8.5	EM20S-9	3.735	8.03213	52	13.9224
YP	YP1	YP1.1	EM32A-4	1.23	24.3902	11	8.94309
YP	YP1	YP1.1	EM27S-1	3	10	19	6.33333
YP	YP1	YP1.2	EM17A-1	2.025	14.8148	20	9.87654
YP	YP1	YP1.2	EM32S-2	4.51125	6.65004	40	8.86672
YP	YP1	YP1.3	EM20A-1	1.73625	17.2786	29	16.7027
YP	YP1	YP1.3	EM32S-3	3.075	9.7561	88	28.6179
YP	YP1	YP1.4	EM30A-3	3.2675	9.18133	53	16.2204
YP	YP1	YP1.4	EM30S-1	3.75	8	58	15.4667
YP	YP1	YP1.5	EM30A-4	3.89125	7.7096	66	16.9611
YP	YP1	YP1.5	EM32S-4	2.60375	11.5218	43	16.5146
YP	YP3	YP3.1	EM27A-2	4.9025	6.11933	64	13.0546
YP	YP3	YP3.1	EM32S-7	6.83375	4.38998	147	21.5109
YP	YP3	YP3.2	EM30A-1	6.1125	4.90798	75	12.2699
YP	YP3	YP3.2	EM32S-6	6.8225	4.39722	103	15.0971
YP	YP3	YP3.3	EM21A-4	10.0625	2.98137	163	16.1988
YP	YP3	YP3.3	EM30S-2	5.48875	5.46573	72	13.1177
YP	YP3	YP3.4	EM23A-1	2.41875	12.4031	38	15.7106
YP	YP3	YP3.4	EM20S-4	5.295	5.66572	79	14.9197
YP	YP3	YP3.5	EM30A-2	5.18625	5.78453	68	13.1116
YP	YP3	YP3.5	EM20S-3	3.7175	8.06994	56	15.0639
YP	YP4	YP4.1	EM17A-2	3.70375	8.0999	33	8.90989
YP	YP4	YP4.1	EM21S-2	2.01875	14.8607	31	15.356
YP	YP4	YP4.2	EM17A-4	2.0725	14.4753	62	29.9156
YP	YP4	YP4.2	EM21S-1	2.04	14.7059	35	17.1569
YP	YP4	YP4.3	EM20A-2	1.93125	15.534	29	15.0162
YP	YP4	YP4.3	EM20S-2	4.63125	6.47773	67	14.4669
YP	YP4	YP4.4	EM21A-3	3.57875	8.38282	55	15.3685
YP	YP4	YP4.4	EM21S-3	3.16625	9.47493	54	17.0549
YP	YP4	YP4.5	EM17A-3	4.07875	7.35519	72	17.6525
YP	YP4	YP4.5	EM20S-5	3.59125	8.35364	61	16.9857
YP	YP5	YP5.1	EMHD5A-1	14.6263	2.05111	182	12.4434
YP	YP5	YP5.1	EMHD2S-1	3.16125	9.48992	40	12.6532
YP	YP5	YP5.2	EMHD1A-1	4.345	6.90449	60	13.809
YP	YP5	YP5.2	EMHD2S-2	6.18875	4.84751	70	11.3108
YP	YP5	YP5.3	EMHD4A-1	2.1375	14.0351	31	14.5029
YP	YP5	YP5.3	EMHD4S-2	2.76125	10.8646	45	16.297
YP	YP5	YP5.4	EMHD5A-2	7.1525	4.19434	86	12.0238
YP	YP5	YP5.4	EMHD5S-1	3.96375	7.56859	51	12.8666
YP	YP5	YP5.5	EMHD3A-1	1.50625	19.917	27	17.9253
YP	YP5	YP5.5	EMHD5S-2	4.90875	6.11154	68	13.8528
YP	YP6	YP6.1	EM20A-8	7.9775	3.76058	123	15.4184
YP	YP6	YP6.1	EM32S-18	7.31125	4.10327	102	13.9511
YP	YP6	YP6.2	EM20A-9	5.3275	5.63116	81	15.2041
YP	YP6	YP6.2	EM32S-22	5.43875	5.51597	86	15.8125
YP	YP6	YP6.3	EM25A-11	5.7075	5.25624	89	15.5935
YP	YP6	YP6.3	EM32S-17	5.90375	5.08152	84	14.2282
YP	YP6	YP6.4	EM32A-14	6.845	4.38276	103	15.0475
YP	YP6	YP6.4	EM32S-21	7.67375	3.90943	113	14.7255
YP	YP6	YP6.5	EM32A-13	6.2175	4.82509	103	16.5661
YP	YP6	YP6.5	EM32S-20	7.41375	4.04654	116	15.6466
YP	YP7	YP7.1	EM17A-10	8.26875	3.62812	147	17.7778
YP	YP7	YP7.1	EM25S-3	3.80875	7.8766	68	17.8536
YP	YP7	YP7.2	EM23A-3	4.46375	6.72081	69	15.4579
YP	YP7	YP7.2	EM25S-5	4.34625	6.9025	75	17.2563
YP	YP7	YP7.3	EM20A-12	2.97625	10.0798	50	16.7997
YP	YP7	YP7.3	EM25S-4	5.7275	5.23789	107	18.6818
YP	YP7	YP7.4	EM25A-12	11.7737	2.54804	188	15.9677
YP	YP7	YP7.4	EM25S-6	2.68	11.194	52	19.403
YP	YP7	YP7.5	EM23A-4	4.3275	6.93241	76	17.5621
YP	YP7	YP7.5	EM25S-8	3.3175	9.04295	61	18.3873
YP	YP8	YP8.1	EM27A-14	4.92	6.09756	73	14.8374
YP	YP8	YP8.1	EM17S-6	7.59375	3.95062	117	15.4074
YP	YP8	YP8.2	EM30A-20	8.46	3.5461	123	14.539
YP	YP8	YP8.2	EM20S-16	4.6125	6.50407	73	15.8266
YP	YP8	YP8.3	EM32A-21	6.84875	4.38036	114	16.6454
YP	YP8	YP8.3	EM27S-9	4.73	6.34249	73	15.4334
YP	YP8	YP8.4	EM27A-16	3.85875	7.77454	61	15.8082
YP	YP8	YP8.4	EM25S-7	9.79625	3.0624	169	17.2515
YP	YP8	YP8.5	EM27A-15	4.67875	6.41197	68	14.5338
YP	YP8	YP8.5	EM17S-7	6.875	4.36364	108	15.7091
YP	YP9	YP9.1	EM27A-19	4.43875	6.75866	56	12.6162
YP	YP9	YP9.1	EM25S-10	8.98	3.34076	114	12.6949
YP	YP9	YP9.2	EM27A-17	5.83375	5.14249	69	11.8277
YP	YP9	YP9.2	EM25S-9	4.22875	7.0943	51	12.0603
YP	YP9	YP9.3	EM27A-22	12.5488	2.39068	137	10.9174
YP	YP9	YP9.3	EM27S-10	7.16625	4.18629	87	12.1402
YP	YP9	YP9.4	EM27A-21	8.38625	3.57728	106	12.6397
YP	YP9	YP9.4	EM27S-11	9.41625	3.18598	112	11.8943
YP	YP9	YP9.5	EM27A-18	10.385	2.88878	132	12.7106
YP	YP9	YP9.5	EM32S-29	6.4675	4.63858	76	11.7511
YP	YP10	YP10.1	EM32A-23	10.395	2.886	157	15.1034
YP	YP10	YP10.1	EM32S-24	5.5475	5.40784	76	13.6999
YP	YP10	YP10.2	EM32A-24	9.2075	3.25821	124	13.4673
YP	YP10	YP10.2	EM32S-25	5.5225	5.43232	68	12.3133
YP	YP10	YP10.3	EM25A-14	15.5687	1.92694	215	13.8097
YP	YP10	YP10.3	EM32S-26	9.9075	3.02801	124	12.5158
YP	YP10	YP10.4	EM32A-22	10.4588	2.86841	150	14.3421
YP	YP10	YP10.4	EM32S-27	5.3875	5.56845	81	15.0348
YP	YP10	YP10.5	EM25A-13	6.7275	4.45931	90	13.3779
YP	YP10	YP10.5	EM32S-28	3.21625	9.32763	54	16.7897

## Sheet: figures
total time spent feeding data are shown in Figure 1
microliters of nectar per second data are shown in Figure 1
licks per second data are shown in Figure 5
