# Supplementary material for: Plant-pollinator trait matching affects pollen transfer but not feeding efficiency of Australian honeyeaters (Aves, Meliphagidae)
Source: Commun Biol. 2025 Mar 1;8:339. doi: 10.1038/s42003-025-07693-w (PMC11871056; doi:10.1038/s42003-025-07693-w)
Supplement: Supplementary file 6 — Supplementary Data 4 [file 42003_2025_7693_MOESM6_ESM.xlsx]

## Sheet: donor_bill-corolla_match
species	bird_ID	plant_ID	trial_no	length_donor	effect.length_donor	width_donor	ACO_donor	AN_donor	tarsus_length
SC	SC2	EM25	1	0.583554	1.40127	1.11932	1.11212	0.721927	25
SC	SC2	EM25	2	0.644972	1.95782	1.23548	1.23291	0.805595	25
SC	SC2	EM21	3	0.639293	1.68582	0.890631	1.19904	0.749932	25
SC	SC2	EM21	4	0.773558	2.0329	0.976944	1.20607	0.777001	25
SC	SC2	EM21	5	0.670834	2.07195	1.1426	0.92402	0.662192	25
SC	SC3	EM21	1	0.665779	1.72013	1.2279	1.24984	0.840689	25
SC	SC3	EM20	2	0.633995	2.09227	1.0898	1.09314	0.746798	25
SC	SC3	EM27	3	0.67175	1.72488	1.10448	1.09045	0.730034	25
SC	SC3	EM21	4	0.670713	1.93087	1.20569	1.22272	0.773305	25
SC	SC3	EM21	5	0.636416	2.03231	1.33227	1.11117	0.730407	25
SC	SC4	EM25	1	0.703551	2.5564	1.83673	1.04029	0.781085	25.33
SC	SC4	EM14	2	0.589385	2.13719	1.57261	1.23894	0.816579	25.33
SC	SC4	EM30	3	0.549261	1.51611	1.52822	1.14759	0.672971	25.33
SC	SC4	EM30	4	0.562921	1.53946	1.67337	1.04029	0.619904	25.33
SC	SC4	EM27	5	0.675706	1.79679	1.28596	0.81613	0.595681	25.33
WF	WF1	EM23	1	0.418393	1.75305	0.917221	0.649914	0.475178	20
WF	WF1	EM25	2	0.466765	1.58194	0.96595	0.90235	0.570938	20
WF	WF1	EM32	3	0.436901	1.39395	0.974659	0.81218	0.527783	20
WF	WF1	EM17	4	0.387623	1.51394	0.61106	0.791935	0.521603	20
WF	WF1	EM32	5	0.451026	1.4014	1.11794	0.824262	0.52516	20
WF	WF2	EM30	1	0.479876	1.39274	1.07534	0.9375	0.555182	17.42
WF	WF2	EM17	2	0.540168	2.00215	0.848496	0.944222	0.656722	17.42
WF	WF2	EM17	3	0.515718	2.0704	0.875302	0.901217	0.635599	17.42
WF	WF2	EM17	4	0.527267	2.28817	0.908214	0.89305	0.640386	17.42
WF	WF2	EM17	5	0.495884	1.95404	0.802795	0.908148	0.610011	17.42
WF	WF3	EM27	1	0.445858	1.57773	1.13473	0.876701	0.575813	16.96
WF	WF3	EM27	2	0.402487	1.67288	0.977366	0.768901	0.532814	16.96
WF	WF3	EM20	3	0.501886	1.46978	1.31506	0.938786	0.624213	16.96
WF	WF3	EM32	4	0.53784	1.66957	1.19227	0.971537	0.595401	16.96
WF	WF3	EM32	5	0.49268	1.79334	1.28691	0.925842	0.615628	16.96
WF	WF4	EM25	1	0.390289	1.49264	1.02852	0.718855	0.467463	18.07
WF	WF4	EM17	2	0.381436	1.33829	0.815672	0.668276	0.450683	18.07
WF	WF4	EM27	3	0.319116	1.07818	0.91931	0.581127	0.379041	18.07
WF	WF4	EM27	4	0.347021	1.34878	1.02991	0.597966	0.411859	18.07
WF	WF4	EM20	5	0.350374	1.57268	1.18407	0.618259	0.43056	18.07
WF	WF5	EM27	1	0.401398	1.47764	1.01532	0.682749	0.455947	16.37
WF	WF5	EM32	2	0.420249	1.29431	1.12462	0.761065	0.482601	16.37
WF	WF5	EM27	3	0.371849	1.55229	1.05739	0.610959	0.390803	16.37
WF	WF5	EM17	4	0.389414	1.53517	1.00726	0.664457	0.453831	16.37
WF	WF5	EM32	5	0.364797	1.25811	0.91471	0.670255	0.432889	16.37
WF	WF6	EM32	1	0.492744	1.69138	1.32661	0.906433	0.599865	16.62
WF	WF6	EM32	2	0.469976	1.78072	1.33212	0.864976	0.566008	16.62
WF	WF6	EM20	3	0.46699	1.48852	1.34083	1.0746	0.612385	16.62
WF	WF6	EM25	4	0.487405	1.57971	1.11887	0.882808	0.560909	16.62
WF	WF6	EM17	5	0.44719	1.55898	0.991113	0.730757	0.501406	16.62
WF	WF7	EM32	1	0.499562	1.71047	1.09855	0.961887	0.62387	18.62
WF	WF7	EM27	2	0.473788	1.70732	0.936714	0.961389	0.596679	18.62
WF	WF7	EM27	3	0.467696	1.61427	1.13625	0.942462	0.582875	18.62
WF	WF7	EM27	4	0.501284	1.94215	1.03377	0.865357	0.585936	18.62
WF	WF7	EM32	5	0.49563	1.60993	1.01532	0.886891	0.577776	18.62
WF	WF8	EM32	1	0.451549	1.5285	1.3304	1.17396	0.754739	17.7
WF	WF8	EM32	2	0.441653	1.73423	1.00355	0.868024	0.546281	17.7
WF	WF8	EM20	3	0.463356	1.82698	1.18337	0.828944	0.563176	17.7
WF	WF8	EM20	4	0.477618	2.1302	1.25816	0.913299	0.618335	17.7
WF	WF8	EM32	5	0.411671	1.5542	1.18205	0.879165	0.544234	17.7
YP	YP1	EM32	1	0.33298	1.0816	1.08346	0.595842	0.388169	17.99
YP	YP1	EM17	2	0.33298	1.0816	1.08346	0.595842	0.388169	17.99
YP	YP1	EM20	3	0.33298	1.0816	1.08346	0.595842	0.388169	17.99
YP	YP1	EM30	4	0.33298	1.0816	1.08346	0.595842	0.388169	17.99
YP	YP1	EM30	5	0.33298	1.0816	1.08346	0.595842	0.388169	17.99
YP	YP10	EM32	1	0.418196	1.18131	1.09346	0.75872	0.473863	17.96
YP	YP10	EM32	2	0.408926	1.20331	1.19693	0.773268	0.477631	17.96
YP	YP10	EM25	3	0.330058	1.11661	1.12853	0.69659	0.436707	17.96
YP	YP10	EM32	4	0.473659	1.15441	1.26248	0.723499	0.449205	17.96
YP	YP10	EM25	5	0.370768	1.16206	0.964551	0.785638	0.482427	17.96
YP	YP3	EM27	1	0.381473	1.16931	0.797475	0.617752	0.418781	18.06
YP	YP3	EM30	2	0.355647	1.09758	1.2333	0.747258	0.439083	18.06
YP	YP3	EM21	3	0.338807	1.18193	0.943026	0.536925	0.373522	18.06
YP	YP3	EM23	4	0.359741	1.40007	0.86815	0.549719	0.399959	18.06
YP	YP3	EM30	5	0.36779	1.08993	1.00083	0.672481	0.422952	18.06
YP	YP4	EM17	1	0.30034	1.06974	0.835936	0.564076	0.361693	15.57
YP	YP4	EM17	2	0.305452	1.01495	0.751818	0.513376	0.357406	15.57
YP	YP4	EM20	3	0.282522	0.789816	0.931232	0.598681	0.348353	15.57
YP	YP4	EM21	4	0.351023	1.03342	1.00887	0.531967	0.355274	15.57
YP	YP4	EM17	5	0.287866	1.03079	0.787197	0.449184	0.316029	15.57
YP	YP5	EMHD5	1	0.26378	0.880338	1.05441	0.535847	0.341488	17.34
YP	YP5	EMHD1	2	0.343628	1.01154	0.992383	0.607395	0.387395	17.34
YP	YP5	EMHD4	3	0.357143	1.15361	0.790894	0.674772	0.44394	17.34
YP	YP5	EMHD5	4	0.289622	0.760438	0.990915	0.637012	0.356885	17.34
YP	YP5	EMHD3	5	0.330654	1.10561	0.822663	0.549985	0.368624	17.34
YP	YP6	EM20	1	0.336149	1.14276	1.15632	0.695179	0.448298	18.53
YP	YP6	EM20	2	0.322331	1.06769	1.38265	0.65888	0.408381	18.53
YP	YP6	EM25	3	0.333345	1.11564	1.06369	0.535784	0.36624	18.53
YP	YP6	EM32	4	0.326679	0.974693	1.39615	0.648061	0.386803	18.53
YP	YP6	EM32	5	0.334729	0.951861	1.43702	0.632002	0.385652	18.53
YP	YP7	EM17	1	0.442908	1.40955	0.932252	0.917573	0.569773	17.87
YP	YP7	EM23	2	0.383164	1.37192	1.24452	0.77094	0.495537	17.87
YP	YP7	EM20	3	0.475393	1.63247	1.32256	0.808833	0.552313	17.87
YP	YP7	EM25	4	0.43734	1.35012	1.15137	0.831613	0.518731	17.87
YP	YP7	EM23	5	0.396319	1.43185	1.22838	0.627575	0.443836	17.87
YP	YP8	EM27	1	0.330273	1.02307	1.30516	0.652426	0.410558	17.95
YP	YP8	EM30	2	0.359786	1.10516	1.42154	0.630771	0.416856	17.95
YP	YP8	EM32	3	0.371678	1.14392	1.18	0.589917	0.404141	17.95
YP	YP8	EM27	4	0.343784	1.04431	1.27831	0.626239	0.391496	17.95
YP	YP8	EM27	5	0.321483	1.0632	1.1009	0.672476	0.422712	17.95
YP	YP9	EM27	1	0.377987	1.15139	1.23159	0.817121	0.47834	17.99
YP	YP9	EM27	2	0.348591	1.17282	1.2091	0.663119	0.420358	17.99
YP	YP9	EM27	3	0.372157	1.11264	1.17026	0.684411	0.421546	17.99
YP	YP9	EM27	4	0.345521	1.15655	1.09583	0.663585	0.421797	17.99
YP	YP9	EM27	5	0.348923	1.07183	1.15254	0.697589	0.421029	17.99

## Sheet: receiver_bill-corolla_match
species	bird_ID	plant_ID	trial_no	length_receiver	effect.length_receiver	width_receiver	SCO_receiver	SN_receiver	tarsus_length
SC	SC2	EM14	1	0.678803	2.3973	1.19389	1.19202	0.858235	25
SC	SC2	EM17	2	0.636869	1.78615	0.75792	1.55356	0.941378	25
SC	SC2	EM21	3	0.681347	1.64683	0.906454	1.08284	0.632275	25
SC	SC2	EM14	4	0.687973	2.20419	1.10375	1.2565	0.864033	25
SC	SC2	EM15	5	0.886382	2.17348	1.01256	1.22761	0.807754	25
SC	SC3	EM30	1	0.639121	1.87564	1.20135	1.53492	0.852043	25
SC	SC3	EM32	2	0.649182	2.04625	1.29366	1.26454	0.780488	25
SC	SC3	EM21	3	0.614081	2.01126	0.982318	1.05114	0.717154	25
SC	SC3	EM15	4	0.755687	1.90985	1.07828	1.59502	1.03869	25
SC	SC3	EM20	5	0.673423	1.91828	1.02333	1.09963	0.747943	25
SC	SC4	EM23	1	0.579384	1.84333	1.41072	1.28848	0.881741	25.33
SC	SC4	EM17	2	0.588196	1.79715	1.24463	1.47073	0.906635	25.33
SC	SC4	EM15	3	0.637452	1.99775	1.06765	1.32445	0.876225	25.33
SC	SC4	EM12	4	0.617773	1.94554	1.56595	1.16541	0.751077	25.33
SC	SC4	EM32	5	0.579479	1.79299	1.46728	1.1358	0.698003	25.33
WF	WF1	EM12	1	0.558492	1.9031	1.01087	1.15852	0.790053	20
WF	WF1	EM32	2	0.418972	1.40284	0.954426	0.871874	0.536319	20
WF	WF1	EM23	3	0.443324	1.77197	0.907647	0.772413	0.547104	20
WF	WF1	EM14	4	0.478464	1.83174	0.955338	0.960739	0.636975	20
WF	WF1	EM14	5	0.437237	1.79768	0.910747	0.910062	0.59346	20
WF	WF2	EM21	1	0.46548	1.42748	0.999788	0.826162	0.545175	17.42
WF	WF2	EM23	2	0.507019	1.54421	1.02458	0.805893	0.587399	17.42
WF	WF2	EM23	3	0.486799	1.95738	1.00128	0.936438	0.649838	17.42
WF	WF2	EM27	4	0.515075	1.45171	1.00255	1.07654	0.661304	17.42
WF	WF2	EMHD4	5	0.483415	1.89651	1.26037	0.937382	0.657157	17.42
WF	WF3	EM20	1	0.555942	2.12794	1.35289	0.884798	0.603807	16.96
WF	WF3	EM32	2	0.497197	1.68326	1.29146	0.898125	0.588886	16.96
WF	WF3	EM17	3	0.486607	1.78089	0.893193	0.955008	0.624104	16.96
WF	WF3	EM32	4	0.526412	1.82083	1.2533	0.851707	0.587178	16.96
WF	WF3	EM32	5	0.515201	1.47309	1.34143	0.853275	0.555148	16.96
WF	WF4	EM30	1	0.399563	1.10581	1.32447	0.974165	0.537049	18.07
WF	WF4	EM30	2	0.407087	1.24152	1.31874	0.962191	0.527049	18.07
WF	WF4	EM27	3	0.341292	1.21664	1.03503	0.643972	0.40681	18.07
WF	WF4	EM27	4	0.359735	1.49205	1.0779	0.651849	0.437599	18.07
WF	WF4	EM20	5	0.355498	1.47383	1.28688	0.593588	0.40614	18.07
WF	WF5	EM20	1	0.450684	1.5531	1.04965	0.777114	0.50679	16.37
WF	WF5	EM20	2	0.403809	1.47875	1.12434	0.782511	0.500254	16.37
WF	WF5	EM25	3	0.383705	1.34371	0.931599	0.691409	0.456721	16.37
WF	WF5	EM32	4	0.390945	1.33266	1.2026	0.759697	0.485752	16.37
WF	WF5	EM17	5	0.398545	1.52448	0.883231	0.885015	0.546143	16.37
WF	WF6	EM20	1	0.450596	1.76901	1.43296	0.828492	0.558296	16.62
WF	WF6	EM17	2	0.471078	1.81264	0.90572	0.979597	0.627199	16.62
WF	WF6	Emunkown	3	0.587726	1.63251	1.3273	1.18754	0.653319	16.62
WF	WF6	EM20	4	0.510379	1.73691	1.25643	0.873775	0.579157	16.62
WF	WF6	EMunkown	5	0.526025	1.59722	1.20621	0.995462	0.634878	16.62
WF	WF7	EM27	1	0.487404	1.84348	1.02782	0.96514	0.608496	18.62
WF	WF7	EM32	2	0.607475	1.86222	1.27278	1.07396	0.667957	18.62
WF	WF7	EM32	3	0.533065	1.70987	1.15683	0.869871	0.561653	18.62
WF	WF7	EM32	4	0.573106	1.83527	1.05102	0.89097	0.609596	18.62
WF	WF7	EM27	5	0.560042	2.24203	1.34436	1.14772	0.704152	18.62
WF	WF8	EM23	1	0.554437	2.11385	0.973594	1.10066	0.7124	17.7
WF	WF8	EM17	2	0.472971	1.88319	0.85004	1.00288	0.652292	17.7
WF	WF8	EM20	3	0.483187	1.95446	1.40444	0.784849	0.545177	17.7
WF	WF8	EM20	4	0.465051	1.98947	1.21212	0.758419	0.518431	17.7
WF	WF8	EM20	5	0.488833	1.70978	0.934126	0.839525	0.561335	17.7
YP	YP1	EM27	1	0.33298	1.0816	1.08346	0.644031	0.411304	17.99
YP	YP1	EM32	2	0.33298	1.0816	1.08346	0.644031	0.411304	17.99
YP	YP1	EM32	3	0.33298	1.0816	1.08346	0.644031	0.411304	17.99
YP	YP1	EM30	4	0.33298	1.0816	1.08346	0.644031	0.411304	17.99
YP	YP1	EM32	5	0.33298	1.0816	1.08346	0.644031	0.411304	17.99
YP	YP10	EM32	1	0.37398	1.20594	1.26521	0.718559	0.458525	17.96
YP	YP10	EM32	2	0.391054	1.1232	1.19877	0.780864	0.4682	17.96
YP	YP10	EM32	3	0.409836	1.19939	1.17973	0.705259	0.447115	17.96
YP	YP10	EM32	4	0.442726	1.19537	1.21495	0.867075	0.504728	17.96
YP	YP10	EM32	5	0.402976	1.19279	1.06533	0.713796	0.455858	17.96
YP	YP3	EM32	1	0.373748	1.1382	1.14259	0.881999	0.49464	18.06
YP	YP3	EM32	2	0.398802	1.11195	1.08794	0.763667	0.451847	18.06
YP	YP3	EM30	3	0.377055	1.07218	0.987045	0.862716	0.489475	18.06
YP	YP3	EM20	4	0.371662	1.09125	0.924321	0.749792	0.456867	18.06
YP	YP3	EM20	5	0.379362	1.21602	1.00798	0.650894	0.42921	18.06
YP	YP4	EM21	1	0.315209	1.04151	0.95528	0.571681	0.362016	15.57
YP	YP4	EM21	2	0.34473	0.973238	0.939694	0.520616	0.357209	15.57
YP	YP4	EM20	3	0.306628	0.884577	0.742493	0.669886	0.379238	15.57
YP	YP4	EM21	4	0.299978	0.91371	0.827423	0.69987	0.43058	15.57
YP	YP4	EM20	5	0.318152	1.00041	0.784348	0.662527	0.409826	15.57
YP	YP5	EMHD2	1	0.317988	0.780301	1.06931	0.646897	0.358289	17.34
YP	YP5	EMHD2	2	0.326795	0.679218	1.06615	0.765964	0.362064	17.34
YP	YP5	EMHD4	3	0.336032	1.31908	0.911565	0.595102	0.410413	17.34
YP	YP5	EMHD5	4	0.27615	0.907157	1.072	0.615809	0.367843	17.34
YP	YP5	EMHD5	5	0.265527	0.842238	0.954028	0.539328	0.330806	17.34
YP	YP6	EM32	1	0.321909	0.982381	1.19793	0.653581	0.39862	18.53
YP	YP6	EM32	2	0.310688	0.962079	1.28097	0.600802	0.379396	18.53
YP	YP6	EM32	3	0.310788	1.06025	1.16351	0.54998	0.366031	18.53
YP	YP6	EM32	4	0.366688	1.02886	1.44128	0.56985	0.368464	18.53
YP	YP6	EM32	5	0.376093	0.974296	1.08774	0.521536	0.341075	18.53
YP	YP7	EM25	1	0.420893	1.39071	1.16977	0.806743	0.519227	17.87
YP	YP7	EM25	2	0.431791	1.44728	1.09227	0.786425	0.493442	17.87
YP	YP7	EM25	3	0.442359	1.39772	1.18761	0.782238	0.501909	17.87
YP	YP7	EM25	4	0.438646	1.39537	1.18995	0.822089	0.52369	17.87
YP	YP7	EM25	5	0.435176	1.42678	1.1923	0.747591	0.492624	17.87
YP	YP8	EM17	1	0.368736	1.23943	1.10213	0.86573	0.525987	17.95
YP	YP8	EM20	2	0.340289	1.14939	1.30377	0.607609	0.394999	17.95
YP	YP8	EM27	3	0.348188	1.18259	1.20402	0.68561	0.44035	17.95
YP	YP8	EM25	4	0.356111	1.14367	1.1009	0.583954	0.396471	17.95
YP	YP8	EM17	5	0.337656	1.09679	1.11526	0.653075	0.41708	17.95
YP	YP9	EM25	1	0.373186	1.37405	1.22596	0.698792	0.460433	17.99
YP	YP9	EM25	2	0.4255	1.45646	1.26834	0.876827	0.57377	17.99
YP	YP9	EM27	3	0.348826	1.0759	1.18001	0.744094	0.442675	17.99
YP	YP9	EM27	4	0.332094	1.2879	1.15883	0.738281	0.470539	17.99
YP	YP9	EM32	5	0.378736	1.23023	1.15842	0.732529	0.467822	17.99

## Sheet: donor_PCA_scores
PC1	PC2	PC3	PC4	PC5	PC6	species	individual
-2.92598	-0.0372121	1.6037	0.790689	-0.028675	-0.193969	SC	SC2
-4.49555	0.0575209	0.627328	0.329121	-0.242212	-0.0567288	SC	SC2
-3.54355	1.34591	1.57554	0.712109	0.00537574	0.0745484	SC	SC2
-4.68908	1.40429	1.05221	0.0326633	0.718759	0.1591	SC	SC2
-3.40347	0.401076	0.886964	-1.19626	0.334356	0.00215256	SC	SC2
-4.47935	-0.0444814	0.919487	0.847052	0.0606106	-0.332366	SC	SC3
-3.91529	0.736482	0.782573	-0.41313	-0.25185	-0.0279774	SC	SC3
-3.61592	0.391744	1.26858	0.108459	0.385327	-0.101582	SC	SC3
-4.40263	0.1666	0.756374	0.252057	0.0293496	0.112636	SC	SC3
-4.08621	-0.4298	0.486647	-0.407788	-0.142292	0.0765355	SC	SC3
-5.52032	-2.22479	-0.857224	-1.7436	-0.0337849	-0.181104	SC	SC4
-4.90064	-1.40418	-0.0833899	-0.0590786	-0.83514	-0.0641629	SC	SC4
-3.27151	-1.90647	0.916167	0.411275	-0.33915	0.223777	SC	SC4
-3.06109	-2.60965	0.753911	-0.187036	-0.0587885	0.243886	SC	SC4
-2.82075	-0.581082	1.21125	-1.35036	0.787956	-0.0462321	SC	SC4
0.230291	0.978065	0.319507	-1.1143	-0.354777	0.017335	WF	WF1
-0.761668	0.811222	0.31108	0.151716	-0.194302	0.0960637	WF	WF1
-0.0740039	0.525542	0.591887	0.0978305	-0.118884	-0.0105619	WF	WF1
0.436013	2.22401	0.992892	0.0384088	-0.629564	0.035292	WF	WF1
-0.304273	-0.108234	0.363297	0.0366856	-0.00324572	0.039479	WF	WF1
-0.386683	0.322565	-0.354933	0.745888	0.340501	0.157879	WF	WF2
-1.46563	2.01866	-0.831392	0.024543	0.109692	-0.0926587	WF	WF2
-1.28997	1.89709	-0.941068	-0.267212	-0.0659215	-0.0672018	WF	WF2
-1.61011	1.94002	-1.26544	-0.676074	-0.157848	-0.00792205	WF	WF2
-0.928592	2.09006	-0.670912	-0.0537896	-0.102751	0.0480312	WF	WF2
-0.379916	0.200798	-0.833028	0.339031	0.00391098	-0.079972	WF	WF3
0.259881	0.888552	-0.655113	-0.155361	-0.276865	-0.0891142	WF	WF3
-0.996021	-0.594303	-1.00974	0.693094	0.434222	-0.239366	WF	WF3
-1.21331	0.149528	-1.03808	0.417473	0.530256	0.159987	WF	WF3
-1.22477	-0.220818	-1.37292	0.110476	0.10336	-0.0633333	WF	WF3
0.657571	0.353614	-0.116321	-0.294149	-0.188928	0.0827577	WF	WF4
1.25711	1.16391	0.444662	-0.13126	-0.0840529	-0.0260989	WF	WF4
2.16057	0.325135	0.671892	-0.130708	-0.150163	-0.00809036	WF	WF4
1.47597	0.10505	0.133898	-0.53444	-0.210713	-0.0201894	WF	WF4
0.944802	-0.39074	-0.417118	-0.875713	-0.400098	0.0259765	WF	WF4
1.00017	0.499744	-0.535939	-0.246748	0.134395	0.0213255	WF	WF5
0.735899	-0.0881896	-0.514928	0.309222	0.343928	-0.00689755	WF	WF5
1.40086	0.261014	-0.631783	-0.748353	0.00187197	0.232921	WF	WF5
1.04482	0.565077	-0.595363	-0.391819	0.0109219	0.00517451	WF	WF5
1.60929	0.716894	-0.0945012	0.112905	0.0676339	0.00702892	WF	WF5
-1.00395	-0.483779	-1.38172	0.197001	0.272257	-0.0827018	WF	WF6
-0.794375	-0.500375	-1.47348	-0.146598	0.103853	0.038553	WF	WF6
-1.11981	-0.693065	-1.23638	1.14005	0.0707194	0.214288	WF	WF6
-0.452834	0.327393	-0.872555	0.318928	0.371777	0.0456979	WF	WF6
0.433425	0.762855	-0.559517	-0.182203	0.284192	-0.0501244	WF	WF6
-1.3136	0.492711	-0.508633	0.298947	-0.0160447	-0.00731838	WF	WF7
-0.939034	1.17752	-0.242324	0.342408	-0.200204	0.15761	WF	WF7
-0.9188	0.165518	-0.421501	0.317044	-0.102214	0.121551	WF	WF7
-1.15067	0.923977	-0.632055	-0.467131	-0.0686249	0.0675084	WF	WF7
-0.762152	0.727135	-0.182552	0.156825	0.161519	0.0117269	WF	WF7
-1.98344	-0.541592	-1.13062	1.64299	-0.481278	-0.340419	WF	WF8
-0.377049	0.849406	-0.587325	-0.0305651	-0.211636	0.174736	WF	WF8
-0.72298	0.13319	-0.974868	-0.382607	-0.0820939	-0.000302449	WF	WF8
-1.58697	0.124965	-1.55222	-0.535754	-0.376493	0.0598019	WF	WF8
-0.251771	-0.145335	-0.658624	0.251588	-0.271737	0.100734	WF	WF8
1.87704	-0.391197	0.381245	-0.150345	-0.0399117	-0.027577	YP	YP1
1.87704	-0.391197	0.381245	-0.150345	-0.0399117	-0.027577	YP	YP1
1.87704	-0.391197	0.381245	-0.150345	-0.0399117	-0.027577	YP	YP1
1.87704	-0.391197	0.381245	-0.150345	-0.0399117	-0.027577	YP	YP1
1.87704	-0.391197	0.381245	-0.150345	-0.0399117	-0.027577	YP	YP1
0.718591	-0.147496	0.144567	0.325374	0.270287	0.00866529	YP	YP10
0.581403	-0.605548	-0.0609372	0.306396	0.175084	0.0262986	YP	YP10
1.40097	-0.502227	0.17408	0.220329	-0.244584	-0.0203096	YP	YP10
0.51636	-0.914484	-0.017632	0.0589641	0.815144	0.056207	YP	YP10
0.975174	0.389965	0.324846	0.577039	-0.137271	0.0130151	YP	YP10
1.69519	1.06832	0.733884	-0.0786716	0.151367	-0.0610027	YP	YP3
1.07007	-0.962466	0.0565735	0.337767	-0.0766597	0.107873	YP	YP3
2.06316	0.308185	0.532969	-0.494013	-0.0323978	-0.0434262	YP	YP3
1.68533	0.878859	0.356593	-0.743504	-0.116014	-0.0428717	YP	YP3
1.49332	0.0751696	0.482404	0.163325	0.08441	0.00987739	YP	YP3
2.77927	0.814259	0.102686	0.100985	-0.00251922	0.00463088	YP	YP4
3.03558	1.14397	0.33165	0.0503359	0.126925	-0.13498	YP	YP4
3.03481	0.125596	0.298244	0.627605	0.0985347	0.0302189	YP	YP4
2.53003	0.0341997	-0.0735177	-0.0935621	0.486719	-0.0580172	YP	YP4
3.35402	0.923947	0.30553	-0.281691	0.0983213	-0.0707217	YP	YP4
2.81477	-0.512946	0.517991	0.0348057	-0.221163	-0.0565647	YP	YP5
2.06749	0.0210268	0.429416	0.101082	0.147407	-0.0221056	YP	YP5
1.69735	1.14044	0.497781	0.296197	-0.0387639	-0.0792027	YP	YP5
2.61413	-0.256822	0.734696	0.606714	-0.0438255	0.0998763	YP	YP5
2.38983	0.830174	0.606392	-0.195894	0.0213323	-0.0188416	YP	YP5
1.20124	-0.626234	0.255631	0.121235	-0.288834	-0.0731608	YP	YP6
1.34175	-1.78222	0.0358182	-0.0567179	-0.211222	0.00387757	YP	YP6
2.00153	-0.339668	0.567007	-0.502223	-0.0382799	-0.0405511	YP	YP6
1.51573	-1.93806	0.159138	0.00246653	-0.0562699	0.0589558	YP	YP6
1.50713	-2.13979	0.136287	-0.0424004	0.0488003	0.0082658	YP	YP6
-0.175258	0.932751	-0.0492743	0.74678	-0.0283942	0.0199735	YP	YP7
0.407899	-0.690405	-0.408034	0.0718287	-0.175895	-0.0226079	YP	YP7
-0.637129	-0.675098	-0.871129	-0.243034	0.215305	-0.0931173	YP	YP7
0.0755656	-0.19016	-0.243797	0.34802	0.161342	0.0331538	YP	YP7
0.821096	-0.633575	-0.350951	-0.626991	0.0788332	-0.0846245	YP	YP7
1.52285	-1.41973	0.0530163	0.0890948	-0.0587472	-0.0496153	YP	YP8
1.21845	-1.85237	-0.213921	-0.191098	0.12887	-0.105557	YP	YP8
1.51021	-0.724694	0.150474	-0.319471	0.209449	-0.101861	YP	YP8
1.59961	-1.28885	0.102995	-0.0788992	0.0745222	0.0103696	YP	YP8
1.63134	-0.446506	0.299173	0.221143	-0.226278	-0.0333507	YP	YP8
0.625275	-0.8306	-0.0770333	0.552893	-0.0617922	0.106639	YP	YP9
1.31249	-0.82945	0.0225996	-0.0827241	-0.0867898	0.0136019	YP	YP9
1.2662	-0.670493	0.165968	0.0841721	0.120596	0.0519923	YP	YP9
1.45136	-0.326734	0.218245	0.00585115	-0.115154	0.00561325	YP	YP9
1.39772	-0.644994	0.227068	0.227771	-0.0392451	0.0635697	YP	YP9

## Sheet: receiver_PCA_scores
PC1	PC2	PC3	PC4	PC5	PC6	species	individual
-4.39578	-0.156551	0.0503286	0.860734	-0.314812	0.162982	SC	SC2
-4.30399	2.65676	1.08683	-0.902827	-0.251366	-0.0113327	SC	SC2
-2.53402	1.44269	1.21715	0.840632	0.883256	-0.323682	SC	SC2
-4.31926	0.421494	0.346495	0.488877	-0.081822	0.136581	SC	SC2
-4.78277	0.971621	0.166489	0.958451	1.47707	-0.0277928	SC	SC2
-4.32736	-0.0729548	1.00541	-0.77633	-0.188751	-0.412817	SC	SC3
-3.85297	-0.767283	0.678675	0.294543	-0.0730906	-0.20066	SC	SC3
-2.90578	0.993236	0.704438	1.07793	-0.0993872	-0.0302782	SC	SC3
-5.45089	0.814116	0.761678	-1.06398	0.303949	0.379366	SC	SC3
-3.24818	0.795694	0.784878	0.824902	0.356768	0.0801371	SC	SC3
-3.82999	-1.41431	1.14195	-0.331216	-0.549886	0.364247	SC	SC4
-4.15819	-0.332878	1.23976	-0.846607	-0.550608	0.0532004	SC	SC4
-4.09666	0.667752	0.827305	0.0230328	-0.296243	0.128377	SC	SC4
-3.52722	-2.46018	0.959374	0.376734	-0.130397	-0.0290349	SC	SC4
-2.93966	-1.9071	1.23898	0.37572	-0.151568	-0.160211	SC	SC4
-2.3154	0.881784	-0.449981	-0.389041	-0.239605	0.235551	WF	WF1
0.140788	0.9736	0.469992	0.140605	-0.210964	-0.105577	WF	WF1
-0.168589	1.21721	-0.160873	0.907246	-0.39607	-0.0209914	WF	WF1
-1.03881	1.04978	-0.261053	0.301574	-0.422736	-0.0439733	WF	WF1
-0.58462	1.26976	-0.165113	0.455091	-0.595313	-0.136992	WF	WF1
0.334204	0.692712	-0.35601	-0.0930367	0.259526	0.106989	WF	WF2
-0.0585658	0.563356	-0.602217	0.0645894	0.379753	0.31643	WF	WF2
-0.8594	0.763378	-1.1913	0.0745609	-0.347498	0.0700535	WF	WF2
-0.732399	0.836305	-0.411439	-0.925732	0.308312	0.0839081	WF	WF2
-0.940367	-0.791409	-1.07798	-0.153196	-0.322739	0.172824	WF	WF2
-1.18899	-1.39146	-1.63524	0.366395	0.0878869	-0.0647689	WF	WF3
-0.427719	-1.01964	-0.882995	-0.240313	0.147995	0.0612014	WF	WF3
-0.50316	1.41278	-1.04276	-0.162489	-0.103559	-0.00897121	WF	WF3
-0.574957	-0.806268	-1.14402	0.120407	0.236813	0.0883291	WF	WF3
-0.106004	-1.34296	-0.581957	-0.309444	0.56708	0.130639	WF	WF3
0.415637	-1.21562	0.466863	-1.03146	0.0291194	-0.0966276	WF	WF4
0.297191	-1.19456	0.250248	-0.796364	-0.0381751	-0.195254	WF	WF4
1.71857	0.325092	0.284907	0.349968	-0.1651	-0.067472	WF	WF4
1.2165	0.0795109	-0.162224	0.610509	-0.371241	-0.0788603	WF	WF4
1.35406	-1.21713	-0.121889	0.702429	-0.312433	-0.0598728	WF	WF4
0.592906	0.344245	-0.821968	0.0644288	0.164369	-0.0155463	WF	WF5
0.826943	-0.114066	-0.644456	-0.129909	-0.0881994	-0.0201265	WF	WF5
1.46318	0.992469	-0.442652	0.11229	0.0152373	0.0289371	WF	WF5
1.08298	-0.598403	-0.402999	-0.275344	0.00282482	0.0530812	WF	WF5
0.583116	1.39646	-0.708998	-0.335807	-0.284365	-0.0958776	WF	WF5
-0.134218	-1.92663	-1.05572	-0.067104	-0.181812	0.0412357	WF	WF6
-0.492505	1.34253	-1.1603	-0.278587	-0.242952	-0.0662823	WF	WF6
-1.45778	-1.07935	-0.933242	-1.18338	0.652955	-0.255778	WF	WF6
-0.393373	-0.822494	-1.08196	-0.105584	0.232892	0.0458714	WF	WF6
-0.68632	-0.438302	-0.871352	-0.682472	0.355709	0.109436	WF	WF6
-0.849538	0.597721	-0.6576	0.117881	-0.245812	-0.165845	WF	WF7
-1.86181	-0.783557	-0.794439	-0.242035	0.459043	-0.0808101	WF	WF7
-0.621291	-0.223877	-0.51142	0.307213	0.332486	-0.0674445	WF	WF7
-1.04724	0.450468	-0.767324	0.413396	0.408302	0.0478568	WF	WF7
-2.37851	-1.19362	-1.30296	-0.147392	-0.366215	-0.296673	WF	WF7
-1.82949	1.03004	-1.40229	-0.162314	-0.205618	-0.0966545	WF	WF8
-0.822318	1.69959	-0.974368	-0.103731	-0.416257	-0.0655172	WF	WF8
-0.473713	-1.77568	-1.08683	0.540962	-0.168082	-0.0443703	WF	WF8
-0.206021	-0.646093	-1.13206	0.784222	-0.280925	-0.165	WF	WF8
-0.142558	1.09613	-0.742174	0.296716	0.0858691	-0.014857	WF	WF8
1.86852	0.0392161	0.480308	0.124588	-0.08638	0.0388968	YP	YP1
1.86852	0.0392161	0.480308	0.124588	-0.08638	0.0388968	YP	YP1
1.86852	0.0392161	0.480308	0.124588	-0.08638	0.0388968	YP	YP1
1.86852	0.0392161	0.480308	0.124588	-0.08638	0.0388968	YP	YP1
1.86852	0.0392161	0.480308	0.124588	-0.08638	0.0388968	YP	YP1
1.19285	-1.00026	0.254735	-0.0639927	-0.0251076	0.0590937	YP	YP10
1.09934	-0.566286	0.372886	-0.301987	0.144089	-0.000888265	YP	YP10
1.16568	-0.488688	0.216581	0.0790401	0.26369	0.0343957	YP	YP10
0.530971	-0.605909	0.218429	-0.46341	0.348209	-0.0532275	YP	YP10
1.21563	0.207106	0.226	0.077532	0.205531	0.0453396	YP	YP10
0.888028	-0.181931	0.417013	-0.595365	-0.0842891	-0.135189	YP	YP3
1.209	0.0885998	0.401185	-0.153035	0.239011	-0.0502739	YP	YP3
1.08084	0.748731	0.498317	-0.531185	0.026186	-0.0959205	YP	YP3
1.43401	1.06744	0.446312	-0.10527	0.0653057	-0.00650135	YP	YP3
1.50317	0.5105	0.231061	0.347337	0.0730689	0.0351175	YP	YP3
2.68278	0.752298	-0.127924	0.0293906	0.0818685	0.0178096	YP	YP4
2.76304	0.834397	-0.0738762	0.142651	0.394444	0.161857	YP	YP4
2.75286	2.08222	0.131572	-0.376255	0.119118	-0.073619	YP	YP4
2.48567	1.60672	0.0924012	-0.57959	-0.0514112	0.106778	YP	YP4
2.48048	1.84213	-0.0688225	-0.28036	0.0366314	0.0411442	YP	YP4
2.50996	0.103769	0.795009	-0.265605	0.240423	-0.0558294	YP	YP5
2.34383	0.17218	0.975647	-0.713508	0.353997	-0.267299	YP	YP5
1.87966	1.04727	-0.0948717	0.542805	-0.24944	0.00907548	YP	YP5
2.56576	0.0684865	0.636926	-0.099609	-0.194853	-0.0136015	YP	YP5
3.00188	0.732511	0.728457	0.151341	-0.113387	0.00436328	YP	YP5
1.90358	-0.651323	0.811131	0.0149342	-0.0809228	0.00933113	YP	YP6
2.08782	-1.18203	0.851089	0.117822	-0.0898433	0.0603188	YP	YP6
2.18284	-0.503339	0.681066	0.466274	-0.148699	0.0446892	YP	YP6
1.80735	-2.15573	0.689527	0.303402	0.271149	0.0754883	YP	YP6
2.19257	-0.0537815	0.730492	0.614926	0.461944	0.0417477	YP	YP6
0.513825	-0.359095	-0.107178	-0.105367	-0.00411964	0.0462628	YP	YP7
0.570139	0.0866245	-0.209182	0.127336	0.0640827	-0.0752439	YP	YP7
0.51435	-0.480461	-0.14328	0.0263139	0.179589	0.0212536	YP	YP7
0.385369	-0.469375	-0.130161	-0.137252	0.105251	0.0354945	YP	YP7
0.604549	-0.5285	-0.18675	0.164904	0.126198	0.0408618	YP	YP7
0.769358	0.0680856	0.218389	-0.493141	-0.260329	0.00137502	YP	YP8
1.7787	-1.31083	0.367229	0.235536	-0.0644414	0.0370905	YP	YP8
1.47231	-0.657521	0.309051	0.0294864	-0.143342	0.0469363	YP	YP8
1.87024	-0.0927068	0.334753	0.413619	0.0652257	0.0827577	YP	YP8
1.7875	-0.145739	0.443677	0.0906416	-0.079174	0.0434782	YP	YP8
1.06338	-0.77634	-0.00241803	0.218788	-0.20257	0.0144411	YP	YP9
0.0515545	-0.899881	-0.169154	-0.352804	-0.161004	0.125928	YP	YP9
1.47122	-0.486816	0.498504	-0.249655	-0.0573779	-0.0263539	YP	YP9
1.24389	-0.357627	0.181115	-0.0393509	-0.439408	0.000899061	YP	YP9
1.1437	-0.346887	0.213947	-0.0266335	-0.0370077	0.0448523	YP	YP9

## Sheet: figures
donor_bill-corolla_match data are shown in Figure 3
receiver_bill-corolla_match data are shown in Figure S1
donor_PCA_scores data are shown in Figure 3
receiver_PCA_scores data are shown in Figure S1
