# Supplementary material for: Plant-pollinator trait matching affects pollen transfer but not feeding efficiency of Australian honeyeaters (Aves, Meliphagidae)
Source: Commun Biol. 2025 Mar 1;8:339. doi: 10.1038/s42003-025-07693-w (PMC11871056; doi:10.1038/s42003-025-07693-w)
Supplement: Supplementary file 7 — Supplementary Data 5 [file 42003_2025_7693_MOESM7_ESM.xlsx]

## Sheet: Supplementary Data 4
species	number of visits	mean pollen deposition per visit	landscape pollen deposition (sum)
Acanthagenys rufogularis	1258	24.9658	31407
Acanthagenys rufogularis	1258	23.8076	29950
Acanthagenys rufogularis	1258	25.5167	32100
Acanthagenys rufogularis	1258	26.5954	33457
Acanthagenys rufogularis	1258	25.1479	31636
Acanthagenys rufogularis	1258	25.504	32084
Acanthagenys rufogularis	1258	29.0207	36508
Acanthagenys rufogularis	1258	24.0668	30276
Acanthagenys rufogularis	1258	34.1105	42911
Acanthagenys rufogularis	1258	24.6653	31029
Acanthagenys rufogularis	1258	26.3323	33126
Acanthagenys rufogularis	1258	26.6971	33585
Acanthagenys rufogularis	1258	24.6359	30992
Acanthagenys rufogularis	1258	27.3156	34363
Acanthagenys rufogularis	1258	25.2393	31751
Acanthagenys rufogularis	1258	28.5874	35963
Acanthagenys rufogularis	1258	25.1773	31673
Acanthagenys rufogularis	1258	23.5572	29635
Acanthagenys rufogularis	1258	24.9348	31368
Acanthagenys rufogularis	1258	26.7504	33652
Acanthagenys rufogularis	1258	27.2909	34332
Acanthagenys rufogularis	1258	26.5151	33356
Acanthagenys rufogularis	1258	26.5739	33430
Acanthagenys rufogularis	1258	24.6439	31002
Acanthagenys rufogularis	1258	24.7734	31165
Acanthagenys rufogularis	1258	25.7504	32394
Acanthagenys rufogularis	1258	24.5723	30912
Acanthagenys rufogularis	1258	26.6709	33552
Acanthagenys rufogularis	1258	23.1479	29120
Acanthagenys rufogularis	1258	23.5262	29596
Acanthagenys rufogularis	1258	25.5008	32080
Acanthagenys rufogularis	1258	27.0397	34016
Acanthagenys rufogularis	1258	25.4277	31988
Acanthagenys rufogularis	1258	23.7432	29869
Acanthagenys rufogularis	1258	28.0278	35259
Acanthagenys rufogularis	1258	27.7631	34926
Acanthagenys rufogularis	1258	27.8235	35002
Acanthagenys rufogularis	1258	25.4714	32043
Acanthagenys rufogularis	1258	27.4253	34501
Acanthagenys rufogularis	1258	29.132	36648
Acanthagenys rufogularis	1258	25.7393	32380
Acanthagenys rufogularis	1258	25.7424	32384
Acanthagenys rufogularis	1258	25.0167	31471
Acanthagenys rufogularis	1258	23.5572	29635
Acanthagenys rufogularis	1258	26.93	33878
Acanthagenys rufogularis	1258	24.4674	30780
Acanthagenys rufogularis	1258	25.5231	32108
Acanthagenys rufogularis	1258	23.9777	30164
Acanthagenys rufogularis	1258	27.5676	34680
Acanthagenys rufogularis	1258	26.1892	32946
Acanthagenys rufogularis	1258	26.2385	33008
Acanthagenys rufogularis	1258	25.2719	31792
Acanthagenys rufogularis	1258	24.3625	30648
Acanthagenys rufogularis	1258	27.8688	35059
Acanthagenys rufogularis	1258	26.2727	33051
Acanthagenys rufogularis	1258	27.8657	35055
Acanthagenys rufogularis	1258	25.0024	31453
Acanthagenys rufogularis	1258	29.8768	37585
Acanthagenys rufogularis	1258	27.1653	34174
Acanthagenys rufogularis	1258	27.8553	35042
Acanthagenys rufogularis	1258	25.9579	32655
Acanthagenys rufogularis	1258	23.2226	29214
Acanthagenys rufogularis	1258	25.1232	31605
Acanthagenys rufogularis	1258	26.372	33176
Acanthagenys rufogularis	1258	24.1677	30403
Acanthagenys rufogularis	1258	25.4253	31985
Acanthagenys rufogularis	1258	22.6669	28515
Acanthagenys rufogularis	1258	24.2194	30468
Acanthagenys rufogularis	1258	26.8514	33779
Acanthagenys rufogularis	1258	25.9062	32590
Acanthagenys rufogularis	1258	27.1017	34094
Acanthagenys rufogularis	1258	27.0501	34029
Acanthagenys rufogularis	1258	28.3203	35627
Acanthagenys rufogularis	1258	26.434	33254
Acanthagenys rufogularis	1258	26.3816	33188
Acanthagenys rufogularis	1258	26.2774	33057
Acanthagenys rufogularis	1258	25.9157	32602
Acanthagenys rufogularis	1258	20.9364	26338
Acanthagenys rufogularis	1258	27.8362	35018
Acanthagenys rufogularis	1258	24.8792	31298
Acanthagenys rufogularis	1258	26.6924	33579
Acanthagenys rufogularis	1258	28.2766	35572
Acanthagenys rufogularis	1258	26.2854	33067
Acanthagenys rufogularis	1258	24.2663	30527
Acanthagenys rufogularis	1258	25.2981	31825
Acanthagenys rufogularis	1258	27.7703	34935
Acanthagenys rufogularis	1258	25.0795	31550
Acanthagenys rufogularis	1258	23.6645	29770
Acanthagenys rufogularis	1258	26.0246	32739
Acanthagenys rufogularis	1258	25.0906	31564
Acanthagenys rufogularis	1258	29.7727	37454
Acanthagenys rufogularis	1258	26.2099	32972
Acanthagenys rufogularis	1258	28.0008	35225
Acanthagenys rufogularis	1258	23.6653	29771
Acanthagenys rufogularis	1258	24.4881	30806
Acanthagenys rufogularis	1258	25.2242	31732
Acanthagenys rufogularis	1258	26.8911	33829
Acanthagenys rufogularis	1258	23.8029	29944
Acanthagenys rufogularis	1258	26.8919	33830
Acanthagenys rufogularis	1258	25.4332	31995
Ptilotula ornata	1495	122.626	183080
Ptilotula ornata	1495	120.696	180199
Ptilotula ornata	1495	118.888	177500
Ptilotula ornata	1495	119.875	178974
Ptilotula ornata	1495	128.165	191350
Ptilotula ornata	1495	107.769	160899
Ptilotula ornata	1495	122.826	183379
Ptilotula ornata	1495	119.511	178430
Ptilotula ornata	1495	118.073	176283
Ptilotula ornata	1495	114.426	170838
Ptilotula ornata	1495	113.847	169974
Ptilotula ornata	1495	119.952	179088
Ptilotula ornata	1495	124.824	186362
Ptilotula ornata	1495	119.073	177776
Ptilotula ornata	1495	115.458	172379
Ptilotula ornata	1495	127.916	190978
Ptilotula ornata	1495	122.258	182531
Ptilotula ornata	1495	124.015	185154
Ptilotula ornata	1495	124.24	185490
Ptilotula ornata	1495	122.727	183232
Ptilotula ornata	1495	119.528	178456
Ptilotula ornata	1495	124.585	186006
Ptilotula ornata	1495	122.811	183357
Ptilotula ornata	1495	119.702	178715
Ptilotula ornata	1495	118.004	176180
Ptilotula ornata	1495	124.327	185620
Ptilotula ornata	1495	125.285	187051
Ptilotula ornata	1495	123.583	184510
Ptilotula ornata	1495	124.054	185213
Ptilotula ornata	1495	122.386	182723
Ptilotula ornata	1495	114.868	171498
Ptilotula ornata	1495	128.543	191915
Ptilotula ornata	1495	129.189	192879
Ptilotula ornata	1495	111.046	165792
Ptilotula ornata	1495	128.35	191627
Ptilotula ornata	1495	127.255	189992
Ptilotula ornata	1495	120.608	180068
Ptilotula ornata	1495	125.131	186820
Ptilotula ornata	1495	112.306	167673
Ptilotula ornata	1495	120.556	179990
Ptilotula ornata	1495	115.194	171984
Ptilotula ornata	1495	116.025	173225
Ptilotula ornata	1495	123.881	184954
Ptilotula ornata	1495	122.211	182461
Ptilotula ornata	1495	123.605	184543
Ptilotula ornata	1495	119.346	178183
Ptilotula ornata	1495	120.985	180631
Ptilotula ornata	1495	134.601	200960
Ptilotula ornata	1495	123.909	184996
Ptilotula ornata	1495	122.224	182481
Ptilotula ornata	1495	126.076	188232
Ptilotula ornata	1495	129.64	193553
Ptilotula ornata	1495	123.938	185039
Ptilotula ornata	1495	125.109	186788
Ptilotula ornata	1495	125.296	187067
Ptilotula ornata	1495	118.135	176375
Ptilotula ornata	1495	121.609	181562
Ptilotula ornata	1495	120.075	179272
Ptilotula ornata	1495	114.793	171386
Ptilotula ornata	1495	127.161	189851
Ptilotula ornata	1495	131.153	195812
Ptilotula ornata	1495	116.059	173276
Ptilotula ornata	1495	121.923	182031
Ptilotula ornata	1495	122.705	183199
Ptilotula ornata	1495	117.91	176040
Ptilotula ornata	1495	120.784	180331
Ptilotula ornata	1495	118.893	177507
Ptilotula ornata	1495	118.581	177041
Ptilotula ornata	1495	121.603	181553
Ptilotula ornata	1495	119.417	178289
Ptilotula ornata	1495	123.741	184745
Ptilotula ornata	1495	112.606	168121
Ptilotula ornata	1495	124.577	185994
Ptilotula ornata	1495	127.653	190586
Ptilotula ornata	1495	112.977	168675
Ptilotula ornata	1495	116.929	174575
Ptilotula ornata	1495	122.904	183496
Ptilotula ornata	1495	122.466	182841
Ptilotula ornata	1495	111.129	165916
Ptilotula ornata	1495	120.48	179876
Ptilotula ornata	1495	125.295	187066
Ptilotula ornata	1495	118.609	177083
Ptilotula ornata	1495	126.924	189497
Ptilotula ornata	1495	119.416	178288
Ptilotula ornata	1495	130.031	194137
Ptilotula ornata	1495	124.346	185649
Ptilotula ornata	1495	120.193	179448
Ptilotula ornata	1495	123.77	184788
Ptilotula ornata	1495	119.56	178503
Ptilotula ornata	1495	124.498	185876
Ptilotula ornata	1495	117.074	174791
Ptilotula ornata	1495	121.872	181955
Ptilotula ornata	1495	122.492	182881
Ptilotula ornata	1495	119.792	178850
Ptilotula ornata	1495	127.595	190500
Ptilotula ornata	1495	124.832	186374
Ptilotula ornata	1495	121.156	180886
Ptilotula ornata	1495	122.967	183590
Ptilotula ornata	1495	115.715	172762
Ptilotula ornata	1495	125.971	188075
Purnella albifrons	146	257.712	37626
Purnella albifrons	146	264.247	38580
Purnella albifrons	146	289.979	42337
Purnella albifrons	146	218.815	31947
Purnella albifrons	146	251.178	36672
Purnella albifrons	146	243.247	35514
Purnella albifrons	146	298.945	43646
Purnella albifrons	146	228.87	33415
Purnella albifrons	146	219.493	32046
Purnella albifrons	146	238.637	34841
Purnella albifrons	146	222.356	32464
Purnella albifrons	146	269.178	39300
Purnella albifrons	146	185.082	27022
Purnella albifrons	146	206.274	30116
Purnella albifrons	146	238.658	34844
Purnella albifrons	146	261.281	38147
Purnella albifrons	146	188.87	27575
Purnella albifrons	146	218.678	31927
Purnella albifrons	146	223.849	32682
Purnella albifrons	146	214.377	31299
Purnella albifrons	146	245.993	35915
Purnella albifrons	146	228	33288
Purnella albifrons	146	315.959	46130
Purnella albifrons	146	209.747	30623
Purnella albifrons	146	298.678	43607
Purnella albifrons	146	275.007	40151
Purnella albifrons	146	260.466	38028
Purnella albifrons	146	243.5	35551
Purnella albifrons	146	233.425	34080
Purnella albifrons	146	226.13	33015
Purnella albifrons	146	236.288	34498
Purnella albifrons	146	258.705	37771
Purnella albifrons	146	202.007	29493
Purnella albifrons	146	270.753	39530
Purnella albifrons	146	194.438	28388
Purnella albifrons	146	269.466	39342
Purnella albifrons	146	244.068	35634
Purnella albifrons	146	306.719	44781
Purnella albifrons	146	257.829	37643
Purnella albifrons	146	244.438	35688
Purnella albifrons	146	171.459	25033
Purnella albifrons	146	226.24	33031
Purnella albifrons	146	264.623	38635
Purnella albifrons	146	205.062	29939
Purnella albifrons	146	220.027	32124
Purnella albifrons	146	255.589	37316
Purnella albifrons	146	183.568	26801
Purnella albifrons	146	244	35624
Purnella albifrons	146	264.432	38607
Purnella albifrons	146	352.774	51505
Purnella albifrons	146	212.144	30973
Purnella albifrons	146	257.514	37597
Purnella albifrons	146	255.582	37315
Purnella albifrons	146	272.377	39767
Purnella albifrons	146	268.322	39175
Purnella albifrons	146	219.226	32007
Purnella albifrons	146	178.849	26112
Purnella albifrons	146	193.616	28268
Purnella albifrons	146	260.014	37962
Purnella albifrons	146	251.068	36656
Purnella albifrons	146	244.459	35691
Purnella albifrons	146	241.658	35282
Purnella albifrons	146	233.274	34058
Purnella albifrons	146	219.171	31999
Purnella albifrons	146	212.575	31036
Purnella albifrons	146	284.822	41584
Purnella albifrons	146	279.438	40798
Purnella albifrons	146	285.452	41676
Purnella albifrons	146	252.438	36856
Purnella albifrons	146	228.884	33417
Purnella albifrons	146	244.534	35702
Purnella albifrons	146	274.315	40050
Purnella albifrons	146	247.295	36105
Purnella albifrons	146	264.801	38661
Purnella albifrons	146	259.281	37855
Purnella albifrons	146	230.849	33704
Purnella albifrons	146	204.822	29904
Purnella albifrons	146	231.281	33767
Purnella albifrons	146	212.644	31046
Purnella albifrons	146	203.233	29672
Purnella albifrons	146	264.726	38650
Purnella albifrons	146	233.226	34051
Purnella albifrons	146	235.322	34357
Purnella albifrons	146	298.205	43538
Purnella albifrons	146	208.911	30501
Purnella albifrons	146	274.562	40086
Purnella albifrons	146	276.897	40427
Purnella albifrons	146	239.445	34959
Purnella albifrons	146	225.671	32948
Purnella albifrons	146	255.144	37251
Purnella albifrons	146	211.582	30891
Purnella albifrons	146	257.397	37580
Purnella albifrons	146	300.726	43906
Purnella albifrons	146	225.178	32876
Purnella albifrons	146	249.411	36414
Purnella albifrons	146	232.945	34010
Purnella albifrons	146	234.938	34301
Purnella albifrons	146	263.932	38534
Purnella albifrons	146	202.082	29504
Purnella albifrons	146	284.966	41605

## Sheet: figures
number of visits data are shown in Figure 6
mean pollen deposition per visit data are shown in Figure 6
landscape pollen deposition (sum) data are shown in Figure 6
